# Supplementary material for: Novel Host Pathways Govern Epithelial Cell Invasion of Aspergillus fumigatus
Source: Microbiol Spectr. 2023 May 31;11(4):e00084-23. doi: 10.1128/spectrum.00084-23 (PMC10434228; doi:10.1128/spectrum.00084-23)
Supplement: Supplemental file 2 — Table S2. Download spectrum.00084-23-s0001.xlsx, XLSX file, 0.4 MB [file spectrum.00084-23-s0001.xlsx]

## Sheet: merged.annot.txt
Table S2. Differentially expressed host genes in response to A. fumigatus infection
Values represent log (base 2) fold change of infected/uninfected, time-matched control
Gene ID#	Gene Symbol	Af293-infected vs. uninfected; 6h	Af293-infected vs. uninfected; 16h	CEA10-infected vs. uninfected; 6h	CEA10-infected vs. uninfected; 16h
ENSG00000261804	AC007342.4	0	0	6.96819	0
ENSG00000189275	LINC01164	0	0	6.70746	0
ENSG00000280027	AC007342.9	0	0	6.52491	0
ENSG00000164692	COL1A2	0	0	6.23888	0
ENSG00000188624	IGFL3	0	0	6.23888	0
ENSG00000228707	AL691426.1	0	0	5.88176	0
ENSG00000125740	FOSB	2.86648	7.87751	5.65853	8.14487
ENSG00000179388	EGR3	0	5.89746	5.31535	6.87827
ENSG00000135625	EGR4	0	7.46557	4.9457	9.72402
ENSG00000162772	ATF3	1.58179	7.69163	4.89978	8.00318
ENSG00000120738	EGR1	2.3013	7.38371	4.69028	6.9862
ENSG00000115009	CCL20	0	7.44849	4.63684	6.81871
ENSG00000122877	EGR2	0	6.61528	4.52577	7.82218
ENSG00000130595	TNNT3	0	0	4.47991	4.39936
ENSG00000172073	TEX37	0	0	4.42386	5.00377
ENSG00000170074	FAM153A	0	0	4.3568	5.02525
ENSG00000010030	ETV7	0	0	4.10538	3.64472
ENSG00000252421	RNU6-1069P	0	0	4.03228	0
ENSG00000183813	CCR4	0	0	3.99625	6.16663
ENSG00000102195	GPR50	0	0	3.97737	7.05299
ENSG00000170345	FOS	1.7769	5.25801	3.95181	4.79656
ENSG00000161896	IP6K3	0	0	3.92472	0
ENSG00000119508	NR4A3	1.59427	7.48557	3.87184	7.27038
ENSG00000259884	AC025259.3	0	4.38025	3.80263	3.29554
ENSG00000169429	CXCL8	0	6.5115	3.65878	6.66166
ENSG00000100867	DHRS2	0	0	3.62	5.14916
ENSG00000186226	LCE1E	0	0	3.46109	3.64472
ENSG00000182175	RGMA	0	0	3.37115	3.32626
ENSG00000248596	AC139491.2	0	0	3.25778	2.9077
ENSG00000136244	IL6	0	8.00744	3.24882	8.35427
ENSG00000166592	RRAD	0	3.80819	3.24163	6.36637
ENSG00000123358	NR4A1	1.35628	5.00042	3.14277	4.5844
ENSG00000143217	NECTIN4	0	0	3.13518	3.65146
ENSG00000119630	PGF	0	0	3.07728	3.94516
ENSG00000144852	NR1I2	0	0	3.05133	0
ENSG00000268355	AC243960.3	0	0	2.99302	0
ENSG00000255395	AP001972.4	0	2.30144	2.94046	3.85812
ENSG00000128422	KRT17	0	1.53178	2.88486	4.14
ENSG00000187479	C11orf96	0	6.30026	2.87741	7.43582
ENSG00000205592	MUC19	0	0	2.87452	4.26507
ENSG00000108551	RASD1	0	3.99951	2.84425	3.55266
ENSG00000115602	IL1RL1	0	4.66269	2.84236	5.93946
ENSG00000168918	INPP5D	0	0	2.80107	2.61832
ENSG00000261553	AL137782.1	0	5.76002	2.75951	6.58481
ENSG00000162344	FGF19	0	0	2.70059	2.04696
ENSG00000174951	FUT1	0	0	2.70059	0
ENSG00000249790	AC092490.1	0	0	2.67373	2.81677
ENSG00000256325	AC025423.1	0	0	2.62424	0
ENSG00000233098	CCDC144NL-AS1	0	0	2.62162	3.91992
ENSG00000236882	LINC01554	0	0	2.62151	0
ENSG00000064300	NGFR	0	0	2.55338	4.39122
ENSG00000116983	HPCAL4	0	0	2.54967	3.46158
ENSG00000092051	JPH4	0	0	2.53245	3.96285
ENSG00000128965	CHAC1	0	0	2.4968	0
ENSG00000258376	AC004846.1	0	0	2.45698	0
ENSG00000198133	TMEM229B	0	0	2.45195	1.59269
ENSG00000124762	CDKN1A	0	0	2.45027	2.25437
ENSG00000121966	CXCR4	0	5.27675	2.43883	7.48892
ENSG00000198576	ARC	0	3.89355	2.41926	6.60607
ENSG00000153234	NR4A2	0	4.04487	2.4191	4.21092
ENSG00000163286	ALPPL2	0	0	2.41795	2.58373
ENSG00000125850	OVOL2	0	0	2.36086	1.95956
ENSG00000161681	SHANK1	0	0	2.35036	2.82403
ENSG00000180105	AC017081.1	0	0	2.33581	0
ENSG00000160183	TMPRSS3	0	3.8012	2.33581	4.79403
ENSG00000168427	KLHL30	0	0	2.32137	0
ENSG00000251768	R05SP217	0	0	2.29305	0
ENSG00000177606	JUN	0	6.66319	2.23841	6.32678
ENSG00000130513	GDF15	0	4.99506	2.23552	5.03491
ENSG00000157873	TNFRSF14	0	0	2.22386	0
ENSG00000138271	GPR87	0	0	2.16333	2.89872
ENSG00000206199	ANKUB1	0	0	2.1441	0
ENSG00000127129	EDN2	0	5.21001	2.12906	6.39593
ENSG00000206337	HCP5	0	0	2.10684	0
ENSG00000115155	OTOF	0	0	2.1027	0
ENSG00000196711	ALKAL1	0	0	2.10169	2.58373
ENSG00000186115	CYP4F2	0	0	2.10132	2.1643
ENSG00000081041	CXCL2	0	3.98498	2.09079	3.23217
ENSG00000272078	AL139423.1	0	0	2.07219	4.1048
ENSG00000107731	UNC5B	0	0	2.05437	3.35487
ENSG00000224294	AL022158.1	0	0	2.05174	0
ENSG00000189433	GJB4	0	0	2.03024	0
ENSG00000279632	AP003108.4	0	0	2.01629	2.24929
ENSG00000148677	ANKRD1	0	2.59259	2.00429	3.6303
ENSG00000251095	AC097478.1	0	-1.48073	1.98268	0
ENSG00000198788	MUC2	0	2.20409	1.98108	4.11876
ENSG00000255843	AP000593.3	0	0	1.97089	0
ENSG00000162892	IL24	0	0	1.97089	0
ENSG00000138166	DUSP5	0	4.74541	1.96148	4.43677
ENSG00000089356	FXYD3	0	0	1.93548	0
ENSG00000271730	AL390208.1	0	0	1.91863	0
ENSG00000175592	FOSL1	0	4.76063	1.88813	5.05458
ENSG00000132517	SLC52A1	0	-2.17409	1.88324	0
ENSG00000135679	MDM2	0	0	1.87325	1.31329
ENSG00000164949	GEM	0	4.30749	1.86461	4.97663
ENSG00000113100	CDH9	0	-2.44323	1.86259	0
ENSG00000169896	ITGAM	0	0	1.84973	1.87273
ENSG00000095752	IL11	0	2.85821	1.8371	4.0556
ENSG00000073756	PTGS2	0	2.78818	1.82672	3.39739
ENSG00000197769	MAP1LC3C	0	0	1.81999	0
ENSG00000130766	SESN2	0	0	1.81006	1.45411
ENSG00000261438	AL157394.1	0	0	1.79466	0
ENSG00000261150	EPPK1	0	0	1.78275	2.59399
ENSG00000259498	AC079328.2	0	0	1.76712	0
ENSG00000118523	CTGF	0	0	1.76086	1.24035
ENSG00000135472	FAIM2	0	0	1.75392	0
ENSG00000159388	BTG2	0	0	1.74723	1.41552
ENSG00000168811	IL12A	0	0	1.7339	2.14372
ENSG00000116717	GADD45A	0	0	1.73385	2.88204
ENSG00000248810	LINC02432	0	0	1.72825	0
ENSG00000230666	CEACAM22P	0	0	1.7084	0
ENSG00000087074	PPP1R15A	0	4.86267	1.70658	4.98964
ENSG00000120129	DUSP1	0	4.63103	1.70279	4.60667
ENSG00000100290	BIK	0	5.44922	1.70034	5.70265
ENSG00000271924	R05SP108	0	0	1.69499	0
ENSG00000260912	AL158206.1	0	0	1.69282	0
ENSG00000237686	AL109615.3	0	1.14184	1.67438	1.98939
ENSG00000138622	HCN4	0	0	1.66781	2.92034
ENSG00000263624	AC055811.1	0	2.89844	1.66584	3.55163
ENSG00000079337	RAPGEF3	0	0	1.64264	0
ENSG00000173391	OLR1	0	2.44073	1.63642	2.3289
ENSG00000163734	CXCL3	0	2.90751	1.63162	1.96069
ENSG00000259475	AC036108.1	0	2.40522	1.62132	3.11255
ENSG00000070729	CNGB1	0	0	1.60347	1.54399
ENSG00000080546	SESN1	0	0	1.60161	0
ENSG00000087085	ACHE	0	1.57331	1.59308	3.59053
ENSG00000179674	ARL14	0	2.45911	1.59308	2.64714
ENSG00000128165	ADM2	0	0	1.5888	0
ENSG00000060140	STYK1	0	-2.9784	1.58853	0
ENSG00000026103	FAS	0	-1.4253	1.58716	0
ENSG00000167992	VWCE	0	0	1.58641	0
ENSG00000237916	AC011753.4	0	2.29021	1.56584	1.7791
ENSG00000128016	ZFP36	0	4.24494	1.56359	3.75049
ENSG00000177076	ACER2	0	0	1.55103	0
ENSG00000077150	NFKB2	0	3.43913	1.53841	3.66656
ENSG00000206075	SERPINB5	0	0	1.53421	0
ENSG00000279208	CR381653.2	0	0	1.52126	1.03021
ENSG00000167874	TMEM88	0	4.56112	1.5113	3.69373
ENSG00000260368	AC027373.1	0	2.82045	1.51065	2.79747
ENSG00000185022	MAFF	0	4.6115	1.50805	4.75978
ENSG00000026751	SLAMF7	0	0	1.49832	2.97785
ENSG00000140465	CYP1A1	0	0	1.48877	0
ENSG00000221491	SNORA2C	0	0	1.4855	0
ENSG00000244468	AC093001.1	0	0	1.47246	1.40446
ENSG00000090339	ICAM1	0	4.43152	1.46455	4.04607
ENSG00000264175	MIR3189	0	2.07078	1.4625	2.10079
ENSG00000111424	VDR	0	0	1.45961	0
ENSG00000163739	CXCL1	0	2.74837	1.45602	1.91036
ENSG00000177359	AC024940.1	0	0	1.45376	1.49583
ENSG00000120217	CD274	0	1.63097	1.44893	2.87606
ENSG00000162643	WDR63	0	-1.99419	1.44882	0
ENSG00000144655	CSRNP1	0	3.78534	1.4448	4.20405
ENSG00000171223	JUNB	0	3.43725	1.43968	3.10923
ENSG00000184545	DUSP8	0	4.49717	1.43192	4.113
ENSG00000258590	NBEAP1	0	0	1.42191	0
ENSG00000132274	TRIM22	0	-1.16748	1.41818	1.18068
ENSG00000269652	AC011510.1	0	3.51281	1.40702	3.76286
ENSG00000057657	PRDM1	0	1.53656	1.40437	2.13552
ENSG00000158055	GRHL3	0	0	1.40287	0
ENSG00000113070	HBEGF	0	2.25908	1.40193	3.60269
ENSG00000229512	AC068580.1	0	0	1.40167	2.01131
ENSG00000248583	AC119751.3	0	0	1.39552	1.0648
ENSG00000259727	AC103740.2	0	0	1.39438	0
ENSG00000169403	PTAFR	0	3.99157	1.38791	3.42775
ENSG00000170836	PPM1D	0	0	1.38369	1.83996
ENSG00000108691	CCL2	0	0	1.38209	1.56059
ENSG00000173846	PLK3	0	0	1.37636	1.03452
ENSG00000255874	LINC00346	0	0	1.36977	1.92629
ENSG00000069812	HES2	0	0	1.36778	0
ENSG00000163219	ARHGAP25	0	0	1.36121	0
ENSG00000102409	BEX4	0	0	1.34782	1.28701
ENSG00000023445	BIRC3	0	3.47493	1.33846	3.55952
ENSG00000145911	N4BP3	0	4.70235	1.33371	5.02492
ENSG00000203362	AL355802.1	0	0	1.33143	2.23458
ENSG00000269148	AC092301.1	0	0	1.32402	1.92508
ENSG00000125657	TNFSF9	0	1.39768	1.30806	2.78478
ENSG00000102760	RGCC	0	0	1.30378	1.75327
ENSG00000254397	AC132192.1	0	0	1.30147	0
ENSG00000103740	ACSBG1	0	-2.04667	1.29972	0
ENSG00000078237	TIGAR	0	0	1.29345	0
ENSG00000278919		0	4.79473	1.28596	4.55589
ENSG00000114812	VIPR1	0	0	1.28476	0
ENSG00000059804	SLC2A3	0	4.18886	1.2817	5.10628
ENSG00000234546	LINC01759	0	0	1.2791	0
ENSG00000142627	EPHA2	0	1.76134	1.27161	2.14514
ENSG00000118503	TNFAIP3	0	4.93216	1.26311	5.37693
ENSG00000139318	DUSP6	0	0	1.25882	0
ENSG00000175920	DOK7	0	0	1.25617	1.26249
ENSG00000095637	SORBS1	0	0	1.24325	0
ENSG00000174500	GCSAM	0	1.15909	1.23748	1.76476
ENSG00000170579	DLGAP1	0	-3.58841	1.23318	0
ENSG00000130294	KIF1A	0	0	1.21564	1.95306
ENSG00000105327	BBC3	0	1.93395	1.21462	2.67945
ENSG00000114315	HES1	0	2.54991	1.20974	2.60374
ENSG00000176046	NUPR1	0	0	1.20641	1.79861
ENSG00000064989	CALCRL	0	0	1.20568	0
ENSG00000161513	FDXR	0	0	1.20567	1.21123
ENSG00000055163	CYFIP2	0	-1.19718	1.20269	0
ENSG00000122861	PLAU	0	1.25242	1.19848	2.11371
ENSG00000164221	CCDC112	0	0	1.19624	0
ENSG00000181026	AEN	0	1.55142	1.18989	2.72273
ENSG00000148219	ASTN2	0	0	1.18744	0
ENSG00000144045	DQX1	0	0	1.17813	0
ENSG00000175197	DDIT3	0	5.38002	1.17789	4.35676
ENSG00000163071	SPATA18	0	0	1.17677	0
ENSG00000238279	BX470102.1	0	2.46719	1.17606	2.77746
ENSG00000134363	FST	0	1.86765	1.16794	3.02797
ENSG00000179046	TRIML2	0	0	1.16584	1.66336
ENSG00000260852	FBXL19-AS1	0	1.35261	1.16407	2.08758
ENSG00000120889	TNFRSF10B	0	1.2333	1.15849	1.55234
ENSG00000268460	AC006262.1	0	0	1.1575	0
ENSG00000223820	CFL1P1	0	0	1.14834	1.6272
ENSG00000171346	KRT15	0	1.32075	1.14624	1.87028
ENSG00000176399	DMRTA1	0	2.04806	1.14594	2.23641
ENSG00000137331	IER3	0	4.24945	1.1425	3.73515
ENSG00000089486	CDIP1	0	0	1.14074	1.50015
ENSG00000186994	KANK3	0	0	1.13923	1.14
ENSG00000076604	TRAF4	0	1.35025	1.13184	1.73966
ENSG00000131080	EDA2R	0	0	1.13124	1.15244
ENSG00000140519	RHCG	0	4.99821	1.12851	5.50993
ENSG00000266680	AL135905.2	0	0	1.12476	0
ENSG00000256897	AC018410.2	0	0	1.12368	0
ENSG00000006747	SCIN	0	0	1.11618	0
ENSG00000174307	PHLDA3	0	0	1.11299	1.61533
ENSG00000137440	FGFBP1	0	-1.38296	1.10846	0
ENSG00000132510	KDM6B	0	3.57533	1.10779	3.68383
ENSG00000134107	BHLHE40	0	3.8862	1.10261	3.94982
ENSG00000169184	MN1	0	2.58708	1.09659	2.70272
ENSG00000204866	IGFL2	0	0	1.09601	0
ENSG00000188910	GJB3	0	2.87581	1.0885	3.89204
ENSG00000142871	CYR61	0	0	1.08781	2.10804
ENSG00000167723	TRPV3	0	0	1.08505	0
ENSG00000134962	KLB	0	1.33969	1.08369	2.39327
ENSG00000109321	AREG	0	2.11014	1.07608	2.4875
ENSG00000105499	PLA2G4C	0	2.94966	1.07076	3.59732
ENSG00000261040	WFDC21P	0	1.15656	1.06553	2.84185
ENSG00000117525	F3	0	3.08913	1.06526	4.15067
ENSG00000181773	GPR3	0	1.96615	1.06506	2.11
ENSG00000120278	PLEKHG1	0	0	1.06435	0
ENSG00000179630	LACC1	0	0	1.06405	0
ENSG00000166866	MYO1A	0	-1.36685	1.06377	0
ENSG00000172667	ZMAT3	0	0	1.0609	0
ENSG00000144452	ABCA12	0	-1.90429	1.0514	0
ENSG00000131931	THAP1	0	1.09324	1.04515	2.06231
ENSG00000133083	DCLK1	0	0	1.04444	1.51461
ENSG00000160588	MPZL3	0	-1.80264	1.04222	0
ENSG00000236432	AC097662.1	0	0	1.03733	0
ENSG00000253667	AC100821.1	0	0	1.03729	1.28841
ENSG00000137968	SLC44A5	0	-1.25779	1.03462	0
ENSG00000102879	CORO1A	0	0	1.0215	0
ENSG00000111981	ULBP1	0	0	1.01762	0
ENSG00000163874	ZC3H12A	0	1.54694	1.01652	1.24624
ENSG00000100906	NFKBIA	0	2.62292	1.01379	2.90054
ENSG00000280138	AC027290.2	0	2.81832	1.01326	2.96773
ENSG00000164070	HSPA4L	0	-1.04763	1.01315	0
ENSG00000048392	RRM2B	0	0	1.00926	1.05565
ENSG00000100311	PDGFB	0	3.62268	1.00656	3.67254
ENSG00000155324	GRAMD3	0	0	1.00063	0
ENSG00000143322	ABL2	0	0	0	1.94751
ENSG00000146592	CREB5	0	3.49801	0	4.47119
ENSG00000158050	DUSP2	0	3.15628	0	4.25717
ENSG00000078399	HOXA9	0	-2.49117	0	0
ENSG00000145416	41333	0	-1.13169	0	-2.11609
ENSG00000186205	41333	0	-1.40134	0	-1.49362
ENSG00000173926	41335	0	0	0	1.21601
ENSG00000144583	41336	0	2.38928	0	3.40273
ENSG00000125354	41522	0	0	0	-1.0647
ENSG00000110583	0A40	0	-1.06585	0	0
ENSG00000138744	0AA	0	0	0	-1.18675
ENSG00000166886	0B2	0	2.77104	0	3.14081
ENSG00000173559	0BP1	0	0	0	1.03814
ENSG00000136274	0CAD	0	1.88963	0	0
ENSG00000152620	0DK2	0	-1.31413	0	-1.20443
ENSG00000161653	0GS	0	1.04705	0	0
ENSG00000233009	0LCN-AS1	0	0	0	2.92034
ENSG00000105835	0MPT	0	1.21391	0	1.29572
ENSG00000229644	0MPTP1	0	1.11316	0	1.21589
ENSG00000186462	0P1L2	0	-4.04024	0	-3.11051
ENSG00000234145	0P1L4P3	0	0	0	1.02666
ENSG00000161048	0PEPLD	0	-1.29158	0	-1.15117
ENSG00000131400	0PSA	0	-1.15265	0	-1.59887
ENSG00000131401	0PSB	0	0	0	-6.44979
ENSG00000141562	0RF	0	1.51537	0	1.41805
ENSG00000266236	0RF-IT1	0	1.08694	0	1.64836
ENSG00000171428	0T1	0	-1.83544	0	-2.16704
ENSG00000243477	0T6	0	1.34623	0	0
ENSG00000134369	0V1	0	1.41537	0	1.26432
ENSG00000166833	0V2	0	0	0	1.63417
ENSG00000089053	A0PC5	0	0	0	-1.13634
ENSG00000148584	A1CF	0	-2.24824	0	-2.66143
ENSG00000245105	A2M-AS1	0	-2.24332	0	-3.5318
ENSG00000128274	A4GALT	0	1.29274	0	0
ENSG00000118017	A4GNT	0	0	0	-2.37597
ENSG00000090861	AARS	0	-1.31508	0	-1.16984
ENSG00000124608	AARS2	0	-1.12015	0	0
ENSG00000149313	AASDHPPT	0	-1.1321	0	0
ENSG00000008311	AASS	0	-2.03162	0	0
ENSG00000181409	AATK	0	2.48851	0	2.14847
ENSG00000167972	ABCA3	0	0	0	-1.53694
ENSG00000141338	ABCA8	0	0	0	-1.35692
ENSG00000005471	ABCB4	0	-1.43269	0	-1.81585
ENSG00000115657	ABCB6	0	2.29998	0	2.19272
ENSG00000150967	ABCB9	0	0	0	1.1824
ENSG00000140798	ABCC12	0	0	0	-5.89376
ENSG00000125257	ABCC4	0	-1.08515	0	-1.52363
ENSG00000114770	ABCC5	0	-1.12097	0	-1.31534
ENSG00000091262	ABCC6	0	0	0	-1.12883
ENSG00000256340	ABCC6P1	0	0	0	-2.51104
ENSG00000255277	ABCC6P2	0	-1.87339	0	-1.37338
ENSG00000069431	ABCC9	0	-1.43269	0	0
ENSG00000117528	ABCD3	0	-1.621	0	-1.32
ENSG00000033050	ABCF2	0	-1.09378	0	0
ENSG00000118777	ABCG2	0	-1.05333	0	-1.89415
ENSG00000143994	ABHD1	0	0	0	-1.9218
ENSG00000144827	ABHD10	0	-1.73242	0	-1.45903
ENSG00000106077	ABHD11	0	-1.05052	0	-1.1522
ENSG00000131969	ABHD12B	0	1.52272	0	1.28078
ENSG00000139826	ABHD13	0	-1.001	0	0
ENSG00000114779	ABHD14B	0	0	0	-1.0259
ENSG00000168792	ABHD15	0	0	0	-1.13698
ENSG00000136379	ABHD17C	0	1.29983	0	1.42572
ENSG00000127220	ABHD8	0	1.28698	0	0
ENSG00000163995	ABLIM2	0	1.4879	0	0
ENSG00000173210	ABLIM3	0	0	0	1.22885
ENSG00000146109	ABT1	0	1.09408	0	0
ENSG00000166016	ABTB2	0	2.22309	0	2.18429
ENSG00000243107	AC000120.1	0	-1.9187	0	-2.11181
ENSG00000234459	AC002064.2	0	0	0	-2.34278
ENSG00000225898	AC002075.1	0	3.92404	0	3.94026
ENSG00000235560	AC002310.1	0	-1.86699	0	0
ENSG00000261528	AC002400.1	0	3.56444	0	0
ENSG00000275025	AC002401.3	0	2.78624	0	0
ENSG00000276851	AC002401.4	0	1.58997	0	1.89361
ENSG00000272829	AC002470.1	0	0	0	-5.95415
ENSG00000267194	AC002546.1	0	-2.403	0	-4.63853
ENSG00000227782	AC002553.1	0	1.44617	0	1.45726
ENSG00000233979	AC002553.2	0	0	0	4.8794
ENSG00000236453	AC003092.1	0	6.41032	0	6.70379
ENSG00000267691	AC003102.2	0	1.69811	0	2.0132
ENSG00000263280	AC003965.1	0	0	0	-3.68053
ENSG00000228751	AC004022.1	0	0	0	-3.19393
ENSG00000273447	AC004067.1	0	-2.67415	0	-3.2575
ENSG00000251259	AC004069.1	0	2.25868	0	0
ENSG00000267592	AC004134.1	0	3.74921	0	3.64847
ENSG00000263272	AC004148.2	0	-1.11185	0	-1.40911
ENSG00000234477	AC004231.1	0	1.37859	0	0
ENSG00000265359	AC004231.3	0	1.72028	0	0
ENSG00000272079	AC004233.3	0	0	0	1.09376
ENSG00000263990	AC004253.1	0	-1.79491	0	0
ENSG00000232530	AC004264.1	0	1.77446	0	0
ENSG00000268812	AC004264.2	0	1.56681	0	0
ENSG00000279699	AC004264.3	0	1.17926	0	0
ENSG00000235979	AC004448.4	0	2.83224	0	0
ENSG00000274737	AC004466.2	0	0	0	-5.89376
ENSG00000263412	AC004477.1	0	0	0	-1.53707
ENSG00000272072	AC004492.1	0	1.20379	0	2.08811
ENSG00000273237	AC004520.1	0	1.71429	0	2.54376
ENSG00000266088	AC004585.1	0	1.00054	0	0
ENSG00000260822	AC004656.1	0	2.21048	0	2.12029
ENSG00000270264	AC004686.1	0	-1.80675	0	-2.21472
ENSG00000277283	AC004812.2	0	-1.74265	0	-3.17095
ENSG00000181123	AC004832.1	0	1.94519	0	2.06184
ENSG00000230392	AC004835.1	0	0	0	6.05605
ENSG00000239636	AC004865.2	0	2.0122	0	0
ENSG00000244560	AC004890.2	0	0	0	-1.43419
ENSG00000271664	AC004890.3	0	0	0	-1.794
ENSG00000242687	AC004893.2	0	0	0	1.11289
ENSG00000228429	AC004910.1	0	0	0	-6.88158
ENSG00000255306	AC004923.4	0	-1.23577	0	-1.91625
ENSG00000259209	AC004943.1	0	0	0	-2.85785
ENSG00000205485	AC004980.1	0	2.38356	0	1.76857
ENSG00000214243	AC004980.2	0	1.4044	0	2.09509
ENSG00000233225	AC004987.2	0	-1.10178	0	-1.0885
ENSG00000273055	AC005046.1	0	-1.39753	0	-1.14369
ENSG00000272918	AC005070.3	0	1.16439	0	1.33248
ENSG00000224046	AC005076.1	0	0	0	-1.42979
ENSG00000230882	AC005077.4	0	2.95183	0	1.62512
ENSG00000267505	AC005180.2	0	0	0	3.45478
ENSG00000269694	AC005197.1	0	0	0	2.26279
ENSG00000273314	AC005229.4	0	0	0	-1.04247
ENSG00000268030	AC005253.1	0	2.19664	0	2.33233
ENSG00000267871	AC005261.1	0	0	0	-1.54544
ENSG00000279541	AC005261.6	0	2.88987	0	2.60767
ENSG00000265100	AC005332.1	0	-3.03806	0	0
ENSG00000277476	AC005332.8	0	0	0	1.10497
ENSG00000267056	AC005336.1	0	-3.01413	0	-2.32444
ENSG00000267218	AC005336.2	0	0	0	1.63606
ENSG00000268938	AC005387.1	0	1.88541	0	0
ENSG00000269191	AC005387.2	0	1.38167	0	1.82014
ENSG00000275162	AC005391.1	0	0	0	3.71968
ENSG00000276445	AC005393.1	0	1.1476	0	0
ENSG00000259005	AC005479.2	0	3.28811	0	3.46158
ENSG00000270000	AC005479.3	0	6.12458	0	6.94267
ENSG00000223878	AC005517.1	0	0	0	-1.57651
ENSG00000259065	AC005520.2	0	0	0	-1.2073
ENSG00000230825	AC005532.1	0	2.5818	0	0
ENSG00000272070	AC005618.1	0	0	0	-6.01212
ENSG00000261490	AC005674.2	0	1.05822	0	0
ENSG00000226329	AC005682.1	0	2.51435	0	0
ENSG00000279660	AC005703.6	0	3.38044	0	0
ENSG00000264785	AC005722.3	0	-2.49485	0	-4.1669
ENSG00000250347	AC005740.2	0	3.22016	0	0
ENSG00000266934	AC005746.1	0	-4.75898	0	-3.47325
ENSG00000273218	AC005776.2	0	0	0	-2.08619
ENSG00000266958	AC005779.1	0	0	0	3.22271
ENSG00000226797	AC005828.1	0	3.44243	0	5.21698
ENSG00000271749	AC005828.6	0	4.23353	0	0
ENSG00000280202	AC005831.1	0	-2.83896	0	-2.14479
ENSG00000261335	AC005837.1	0	0	0	-6.36336
ENSG00000277382	AC005837.3	0	6.7546	0	0
ENSG00000279089	AC005839.1	0	0	0	1.50778
ENSG00000256433	AC005840.3	0	0	0	-1.46546
ENSG00000274341	AC005899.6	0	0	0	-1.66799
ENSG00000279762	AC005899.8	0	2.76862	0	3.26624
ENSG00000278356	AC005911.1	0	-1.98314	0	-3.13618
ENSG00000278963	AC005921.3	0	3.29544	0	3.07145
ENSG00000266411	AC005972.1	0	0	0	4.42515
ENSG00000177418	AC006001.1	0	7.33511	0	6.56767
ENSG00000275400	AC006001.4	0	2.71242	0	2.40374
ENSG00000227719	AC006042.1	0	-3.76513	0	0
ENSG00000261786	AC006058.1	0	-1.3069	0	-1.53771
ENSG00000280435	AC006058.4	0	-1.66432	0	-1.74349
ENSG00000279716	AC006128.1	0	-2.34312	0	0
ENSG00000238247	AC006210.2	0	0	0	1.54123
ENSG00000266921	AC006213.1	0	0	0	-6.31812
ENSG00000277806	AC006213.4	0	-2.6744	0	0
ENSG00000243224	AC006252.1	0	0	0	-1.96051
ENSG00000269729	AC006262.2	0	0	0	1.90386
ENSG00000279452	AC006277.1	0	0	0	-1.25944
ENSG00000232445	AC006329.1	0	0	0	-1.49933
ENSG00000278959	AC006378.2	0	1.68466	0	0
ENSG00000263466	AC006441.1	0	0	0	1.99107
ENSG00000275665	AC006449.3	0	0	0	2.71759
ENSG00000228509	AC006460.1	0	0	0	2.08681
ENSG00000279865	AC006511.3	0	-1.72232	0	0
ENSG00000239701	AC006512.1	0	2.59946	0	2.57017
ENSG00000256651	AC006518.1	0	0	0	2.10567
ENSG00000267150	AC006557.1	0	0	0	-2.4798
ENSG00000273203	AC006946.2	0	0	0	-1.0858
ENSG00000218586	AC006971.1	0	1.11438	0	1.1808
ENSG00000235411	AC007041.1	0	0	0	1.2675
ENSG00000229970	AC007128.1	0	-2.67398	0	-2.54884
ENSG00000279407	AC007191.1	0	0	0	1.1261
ENSG00000261216	AC007216.2	0	0	0	2.78345
ENSG00000261560	AC007216.3	0	0	0	1.76814
ENSG00000263307	AC007216.4	0	1.58924	0	2.31722
ENSG00000268568	AC007228.2	0	0	0	2.63059
ENSG00000257135	AC007249.2	0	-2.24853	0	-7.13738
ENSG00000223813	AC007255.1	0	0	0	-1.97923
ENSG00000213090	AC007256.1	0	0	0	1.29615
ENSG00000231519	AC007285.2	0	2.11913	0	2.04696
ENSG00000172974	AC007318.1	0	1.01248	0	0
ENSG00000261997	AC007336.1	0	-2.45341	0	-6.94247
ENSG00000279722	AC007342.7	0	-1.49909	0	-1.36235
ENSG00000273090	AC007378.1	0	3.44243	0	3.96285
ENSG00000279059	AC007485.2	0	-1.13272	0	-1.6499
ENSG00000277595	AC007546.1	0	0	0	2.12895
ENSG00000279356	AC007610.4	0	-1.38873	0	0
ENSG00000242539	AC007620.2	0	0	0	-1.20549
ENSG00000263680	AC007639.1	0	0	0	1.26159
ENSG00000236754	AC007666.1	0	2.64572	0	3.12523
ENSG00000270571	AC007681.1	0	0	0	-3.90923
ENSG00000273729	AC007686.3	0	-1.65121	0	-2.10743
ENSG00000247498	AC007688.2	0	2.13464	0	1.47716
ENSG00000270120	AC007728.3	0	6.27451	0	0
ENSG00000275578	AC007742.2	0	0	0	-1.53413
ENSG00000233251	AC007743.1	0	-1.54632	0	-1.74053
ENSG00000267213	AC007773.1	0	0	0	-1.43452
ENSG00000267922	AC007785.1	0	3.09077	0	3.11896
ENSG00000268401	AC007785.3	0	-2.16764	0	-3.53854
ENSG00000269069	AC007842.1	0	0	0	-1.06433
ENSG00000277639	AC007906.2	0	-1.24902	0	0
ENSG00000276651	AC007950.2	0	-6.26404	0	0
ENSG00000233175	AC008105.1	0	0	0	-1.25186
ENSG00000275560	AC008115.3	0	1.40497	0	1.60726
ENSG00000273015	AC008124.1	0	1.4284	0	0
ENSG00000257298	AC008147.2	0	0	0	2.89963
ENSG00000266066	AC008158.1	0	1.28308	0	1.35609
ENSG00000273489	AC008264.2	0	2.5964	0	3.08638
ENSG00000179342	AC008267.1	0	3.45626	0	3.25801
ENSG00000230189	AC008267.2	0	0	0	-1.4017
ENSG00000234500	AC008267.3	0	1.47924	0	0
ENSG00000245317	AC008393.1	0	0	0	-1.40779
ENSG00000204758	AC008429.1	0	1.48115	0	1.41728
ENSG00000228323	AC008440.1	0	1.02083	0	0
ENSG00000232324	AC008440.3	0	1.22603	0	0
ENSG00000249476	AC008467.1	0	1.3017	0	2.36313
ENSG00000266910	AC008507.1	0	-2.14528	0	0
ENSG00000279108	AC008537.3	0	0	0	1.12545
ENSG00000280106	AC008555.8	0	-2.49856	0	-2.88152
ENSG00000248560	AC008620.2	0	-5.92123	0	0
ENSG00000269392	AC008655.2	0	0	0	-6.31812
ENSG00000260686	AC008669.1	0	-3.16743	0	-2.7847
ENSG00000267905	AC008750.3	0	-3.35196	0	-3.90923
ENSG00000268520	AC008750.5	0	-2.15076	0	-2.60079
ENSG00000267370	AC008752.3	0	0	0	-2.71633
ENSG00000269680	AC008760.1	0	0	0	1.1806
ENSG00000279529	AC008764.8	0	1.86964	0	1.35401
ENSG00000249042	AC008771.1	0	-1.01259	0	-1.46499
ENSG00000246422	AC008781.2	0	0	0	4.09897
ENSG00000250240	AC008840.1	0	0	0	3.37062
ENSG00000261723	AC008870.4	0	0	0	-6.57045
ENSG00000279198	AC008894.3	0	1.11606	0	0
ENSG00000247372	AC008897.2	0	0	0	4.8794
ENSG00000272109	AC008906.2	0	3.79311	0	3.21508
ENSG00000242602	AC008953.1	0	4.07246	0	0
ENSG00000247796	AC008966.1	0	-1.55383	0	-2.61766
ENSG00000272123	AC008966.2	0	2.21097	0	0
ENSG00000176593	AC008969.1	0	-1.58219	0	-2.18994
ENSG00000272081	AC008972.2	0	0	0	-6.12149
ENSG00000269688	AC008982.2	0	0	0	1.09752
ENSG00000260807	AC009041.2	0	1.27832	0	1.32052
ENSG00000260778	AC009065.4	0	0	0	-1.15454
ENSG00000280152	AC009078.3	0	1.08388	0	0
ENSG00000276663	AC009090.3	0	0	0	-2.01736
ENSG00000260867	AC009107.1	0	0	0	6.94267
ENSG00000259877	AC009113.1	0	-1.49474	0	-2.74843
ENSG00000259972	AC009120.2	0	-1.00325	0	0
ENSG00000262703	AC009121.1	0	-2.74973	0	-2.05559
ENSG00000247121	AC009126.1	0	0	0	-1.47338
ENSG00000260495	AC009148.1	0	-2.07105	0	-2.35379
ENSG00000262583	AC009163.5	0	0	0	-2.31372
ENSG00000274220	AC009163.7	0	-2.85791	0	-1.74838
ENSG00000259532	AC009269.3	0	0	0	3.45478
ENSG00000274297	AC009269.6	0	2.2512	0	1.6059
ENSG00000273576	AC009283.1	0	0	0	-1.34065
ENSG00000224967	AC009303.1	0	0	0	3.45478
ENSG00000273680	AC009318.2	0	-1.86199	0	0
ENSG00000216895	AC009403.1	0	-1.17975	0	-1.31258
ENSG00000236255	AC009404.1	0	1.60484	0	1.62649
ENSG00000272264	AC009686.2	0	5.49879	0	5.75479
ENSG00000261460	AC009690.2	0	2.01303	0	0
ENSG00000254162	AC009812.3	0	2.51258	0	2.67032
ENSG00000260317	AC009812.4	0	2.2399	0	2.50995
ENSG00000265273	AC009831.2	0	0	0	-1.40947
ENSG00000272425	AC009902.3	0	0	0	-6.27142
ENSG00000260742	AC009962.1	0	0	0	-2.12739
ENSG00000271779	AC009994.1	0	0	0	1.94269
ENSG00000261019	AC010132.4	0	0	0	-5.89376
ENSG00000235726	AC010148.1	0	-2.16816	0	-3.68053
ENSG00000258101	AC010173.1	0	0	0	-2.32278
ENSG00000271259	AC010201.1	0	0	0	-2.57575
ENSG00000271327	AC010201.2	0	-1.63978	0	-2.06613
ENSG00000257489	AC010203.1	0	0	0	-4.16679
ENSG00000260633	AC010207.1	0	2.6263	0	2.59619
ENSG00000250608	AC010210.1	0	-2.56804	0	-7.05705
ENSG00000249249	AC010226.1	0	0	0	1.64859
ENSG00000253213	AC010306.1	0	-2.59716	0	0
ENSG00000231185	AC010317.1	0	0	0	-1.93405
ENSG00000267577	AC010327.3	0	7.19166	0	8.55622
ENSG00000267649	AC010327.4	0	1.7274	0	1.87907
ENSG00000276570	AC010327.5	0	1.07226	0	1.50365
ENSG00000268199	AC010335.1	0	2.73611	0	0
ENSG00000269961	AC010359.1	0	0	0	-2.15189
ENSG00000269693	AC010422.6	0	-6.31402	0	0
ENSG00000261360	AC010491.1	0	-1.17274	0	-1.84838
ENSG00000268746	AC010519.1	0	1.78626	0	2.27846
ENSG00000261592	AC010531.3	0	3.58077	0	2.98362
ENSG00000277978	AC010542.5	0	0	0	-2.01894
ENSG00000204666	AC010624.1	0	2.5898	0	0
ENSG00000269794	AC010642.1	0	0	0	-6.7515
ENSG00000268686	AC010643.1	0	-1.77277	0	-1.79758
ENSG00000232713	AC010733.1	0	2.99807	0	3.18468
ENSG00000265205	AC010761.3	0	-1.75816	0	-2.67878
ENSG00000267729	AC010761.6	0	0	0	-6.12149
ENSG00000259408	AC010809.2	0	-1.01891	0	0
ENSG00000253854	AC010834.3	0	0	0	-1.54317
ENSG00000273008	AC010864.1	0	0	0	-1.44081
ENSG00000234936	AC010883.1	0	0	0	-2.36868
ENSG00000260197	AC010889.1	0	0	0	-1.07988
ENSG00000244151	AC010973.2	0	0	0	1.62807
ENSG00000272692	AC010997.4	0	0	0	-1.82675
ENSG00000230626	AC011005.1	0	1.13949	0	1.09003
ENSG00000243230	AC011005.4	0	-2.22699	0	0
ENSG00000243404	AC011276.1	0	3.22016	0	0
ENSG00000236015	AC011290.2	0	0	0	-1.20264
ENSG00000254042	AC011365.1	0	0	0	3.59531
ENSG00000249363	AC011411.1	0	1.44742	0	0
ENSG00000266936	AC011442.1	0	0	0	2.80584
ENSG00000269486	AC011455.2	0	-1.57051	0	-2.06054
ENSG00000268764	AC011465.1	0	1.67947	0	0
ENSG00000267082	AC011472.1	0	1.41367	0	1.15625
ENSG00000268499	AC011479.2	0	1.07689	0	1.1147
ENSG00000269653	AC011479.3	0	1.76481	0	0
ENSG00000267114	AC011481.1	0	0	0	-3.12949
ENSG00000243829	AC011495.1	0	1.41749	0	0
ENSG00000269397	AC011503.2	0	-2.56804	0	-2.75171
ENSG00000257941	AC011611.5	0	0	0	1.87469
ENSG00000251203	AC011726.1	0	5.47995	0	5.3963
ENSG00000253430	AC011726.2	0	9.00273	0	7.99103
ENSG00000254362	AC011726.3	0	3.29933	0	2.76168
ENSG00000235440	AC011742.3	0	0	0	3.08659
ENSG00000260493	AC011773.4	0	-7.09226	0	-3.62438
ENSG00000268573	AC011815.1	0	-1.48381	0	-2.50121
ENSG00000259349	AC011921.1	0	-1.36712	0	0
ENSG00000235072	AC012074.1	0	0	0	1.70032
ENSG00000186076	AC012085.1	0	0	0	1.18163
ENSG00000242737	AC012170.1	0	0	0	3.08659
ENSG00000261114	AC012181.2	0	0	0	-2.33273
ENSG00000261270	AC012181.3	0	1.58924	0	0
ENSG00000259772	AC012236.1	0	0	0	-1.89728
ENSG00000267724	AC012254.3	0	0	0	-3.03071
ENSG00000268049	AC012313.2	0	-1.82696	0	-1.85176
ENSG00000268230	AC012313.3	0	0	0	-1.15185
ENSG00000268543	AC012313.5	0	-2.15306	0	-2.08619
ENSG00000268912	AC012313.6	0	-1.67641	0	-2.53631
ENSG00000203327	AC012358.1	0	0	0	-1.67201
ENSG00000227799	AC012358.2	0	0	0	-1.76496
ENSG00000272994	AC012360.3	0	0	0	-1.36835
ENSG00000277135	AC012409.3	0	2.33786	0	0
ENSG00000260103	AC012435.1	0	0	0	2.18446
ENSG00000271916	AC012467.1	0	0	0	-5.95415
ENSG00000271976	AC012467.2	0	-1.41544	0	-1.45823
ENSG00000225057	AC012485.1	0	1.00743	0	0
ENSG00000232306	AC012485.2	0	0	0	-6.97198
ENSG00000279348	AC012513.3	0	-2.66437	0	-2.45893
ENSG00000260597	AC012531.1	0	-2.36163	0	0
ENSG00000271843	AC012557.1	0	1.48861	0	1.56248
ENSG00000272181	AC012557.2	0	2.94588	0	2.71069
ENSG00000280063	AC012676.5	0	-1.20699	0	-1.53266
ENSG00000258976	AC013451.2	0	0	0	-5.89376
ENSG00000273240	AC013468.1	0	0	0	-3.232
ENSG00000234193	AC013476.1	0	0	0	1.69285
ENSG00000203258	AC013549.1	0	0	0	3.22271
ENSG00000259583	AC015712.2	0	-2.05752	0	-2.52698
ENSG00000270091	AC015726.1	0	1.24786	0	0
ENSG00000253208	AC015743.1	0	2.70938	0	0
ENSG00000264112	AC015813.1	0	-1.30769	0	-1.42623
ENSG00000260907	AC015818.2	0	0	0	-1.58404
ENSG00000270894	AC015849.4	0	3.32918	0	3.63195
ENSG00000270977	AC015849.5	0	-1.56813	0	-2.01831
ENSG00000262905	AC015853.1	0	1.63541	0	0
ENSG00000274213	AC015912.3	0	1.57176	0	1.03898
ENSG00000228363	AC015971.1	0	1.45268	0	1.39871
ENSG00000270964	AC016355.1	0	-3.64842	0	-2.71633
ENSG00000276846	AC016590.3	0	-6.15857	0	-6.06784
ENSG00000259495	AC016705.2	0	-1.38912	0	-2.48037
ENSG00000223427	AC016716.1	0	0	0	1.05843
ENSG00000260977	AC016722.3	0	0	0	2.44876
ENSG00000271151	AC016737.1	0	0	0	-2.85073
ENSG00000230140	AC016738.2	0	2.83224	0	3.14505
ENSG00000234997	AC016745.1	0	0	0	-2.19836
ENSG00000272563	AC016745.2	0	1.15656	0	0
ENSG00000271889	AC016747.2	0	-3.66744	0	-2.01831
ENSG00000273302	AC016747.3	0	1.39388	0	1.74794
ENSG00000274769	AC016747.4	0	-1.98039	0	0
ENSG00000270195	AC016773.1	0	-1.06975	0	-1.58162
ENSG00000226380	AC016831.1	0	1.80698	0	2.51365
ENSG00000271204	AC016831.5	0	0	0	1.86204
ENSG00000233223	AC016876.1	0	1.11862	0	0
ENSG00000250934	AC016924.1	0	0	0	4.42515
ENSG00000224549	AC017067.1	0	0	0	-6.22315
ENSG00000259915	AC017071.1	0	0	0	-6.06784
ENSG00000273064	AC017083.2	0	0	0	-2.08619
ENSG00000251339	AC017091.1	0	0	0	1.2807
ENSG00000259985	AC017100.1	0	-2.23428	0	-7.69257
ENSG00000275178	AC018529.1	0	4.23353	0	0
ENSG00000278330	AC018529.2	0	2.21587	0	2.02894
ENSG00000279433	AC018529.3	0	2.61968	0	0
ENSG00000260828	AC018552.3	0	-5.92123	0	0
ENSG00000260558	AC018557.2	0	6.53444	0	0
ENSG00000271122	AC018647.2	0	-1.28887	0	-1.68138
ENSG00000279382	AC018665.1	0	-3.70151	0	-2.99913
ENSG00000250116	AC018682.1	0	2.00072	0	1.11116
ENSG00000270184	AC018695.4	0	1.23287	0	1.5271
ENSG00000269982	AC018809.2	0	-1.3686	0	-1.79123
ENSG00000261173	AC018845.3	0	0	0	-1.48395
ENSG00000259250	AC018904.1	0	1.16641	0	0
ENSG00000213963	AC019080.1	0	-1.69211	0	-2.59547
ENSG00000280374	AC019080.5	0	0	0	-1.85871
ENSG00000236039	AC019117.1	0	1.00422	0	1.24537
ENSG00000236318	AC019117.2	0	2.53983	0	0
ENSG00000234584	AC019186.1	0	3.83668	0	4.07896
ENSG00000229852	AC019205.2	0	0	0	-1.76577
ENSG00000260288	AC019294.2	0	-3.47095	0	0
ENSG00000229056	AC020571.1	0	-2.15379	0	-3.23374
ENSG00000275056	AC020663.3	0	2.31952	0	2.49559
ENSG00000224722	AC020688.1	0	0	0	1.63486
ENSG00000248930	AC020893.1	0	2.08654	0	2.31971
ENSG00000249180	AC020900.1	0	3.32223	0	3.70481
ENSG00000274104	AC020910.4	0	-1.32869	0	-1.7016
ENSG00000279329	AC020910.5	0	-1.14583	0	0
ENSG00000267519	AC020916.1	0	3.24894	0	2.24548
ENSG00000263276	AC020978.8	0	-1.39831	0	-1.63509
ENSG00000177406	AC021054.1	0	0	0	-1.52956
ENSG00000250848	AC021087.2	0	1.63634	0	1.35701
ENSG00000260774	AC021087.3	0	-1.12034	0	0
ENSG00000271966	AC021321.1	0	0	0	-1.81585
ENSG00000250286	AC021491.2	0	-1.61797	0	-2.35379
ENSG00000259544	AC021739.4	0	3.62652	0	2.93627
ENSG00000272800	AC021851.1	0	-1.56811	0	-1.25497
ENSG00000232627	AC021876.1	0	3.02831	0	2.77558
ENSG00000279347	AC021945.1	0	-2.38826	0	-2.13907
ENSG00000206567	AC022007.1	0	0	0	-1.63007
ENSG00000274235	AC022106.1	0	0	0	6.41736
ENSG00000280187	AC022107.1	0	-2.35359	0	-3.03217
ENSG00000267892	AC022144.1	0	2.23152	0	1.61078
ENSG00000261243	AC022165.1	0	2.05594	0	0
ENSG00000263786	AC022211.1	0	0	0	-1.08005
ENSG00000263843	AC022211.2	0	0	0	-1.80789
ENSG00000259531	AC022306.1	0	0	0	1.24537
ENSG00000280042	AC022336.3	0	2.80924	0	0
ENSG00000247934	AC022364.1	0	-1.5989	0	-2.47983
ENSG00000272140	AC022400.5	0	-1.47708	0	-2.24993
ENSG00000280399	AC022497.1	0	-2.47837	0	-2.66821
ENSG00000256802	AC022613.1	0	0	0	-1.76415
ENSG00000259523	AC022613.2	0	-1.1793	0	-1.78551
ENSG00000259644	AC022613.3	0	0	0	1.3716
ENSG00000254143	AC022733.2	0	0	0	-3.12331
ENSG00000254340	AC022784.7	0	1.85623	0	0
ENSG00000266947	AC022916.1	0	-2.3706	0	-2.43954
ENSG00000259172	AC023024.1	0	-1.28626	0	-2.11219
ENSG00000276900	AC023157.3	0	2.02872	0	1.32936
ENSG00000225302	AC023283.1	0	-2.48728	0	-2.8805
ENSG00000259488	AC023355.1	0	-3.415	0	-5.23968
ENSG00000274307	AC023449.2	0	1.9657	0	2.86527
ENSG00000270175	AC023509.4	0	0	0	-2.25514
ENSG00000257534	AC023794.4	0	0	0	-7.13738
ENSG00000280067	AC023818.2	0	0	0	1.18036
ENSG00000259712	AC023906.5	0	2.6031	0	2.56468
ENSG00000261136	AC023908.3	0	-2.55897	0	-3.16388
ENSG00000271870	AC024060.1	0	-1.25965	0	-1.52555
ENSG00000269514	AC024257.3	0	-2.94012	0	-8.6162
ENSG00000259308	AC024270.2	0	2.74436	0	0
ENSG00000273771	AC024337.2	0	2.64508	0	2.14097
ENSG00000253330	AC024451.2	0	0	0	-2.75171
ENSG00000269924	AC024451.4	0	0	0	-6.01212
ENSG00000248557	AC024558.1	0	-1.46359	0	0
ENSG00000279794	AC024580.1	0	-1.63302	0	-2.48329
ENSG00000248827	AC024587.1	0	1.7521	0	0
ENSG00000247903	AC024896.1	0	-1.21034	0	0
ENSG00000228413	AC024937.1	0	4.59482	0	4.39445
ENSG00000258096	AC025031.2	0	4.16907	0	4.75707
ENSG00000267248	AC025048.2	0	-2.61753	0	-3.21738
ENSG00000270039	AC025165.5	0	0	0	-2.57575
ENSG00000177738	AC025171.1	0	0	0	-1.40676
ENSG00000215068	AC025171.2	0	-1.43687	0	-2.40703
ENSG00000272144	AC025171.4	0	0	0	-2.76935
ENSG00000250764	AC025178.1	0	-2.81746	0	0
ENSG00000266501	AC025198.1	0	1.27196	0	1.27435
ENSG00000198106	AC025279.1	0	5.22315	0	0
ENSG00000259354	AC025580.2	0	4.32424	0	3.78311
ENSG00000272899	AC025594.3	0	1.83573	0	1.45541
ENSG00000262769	AC025627.1	0	-3.20353	0	0
ENSG00000270133	AC025766.1	0	-1.36452	0	-2.08074
ENSG00000269899	AC025857.2	0	0	0	2.04128
ENSG00000245522	AC026250.1	0	1.95319	0	1.47991
ENSG00000265683	AC026254.4	0	0	0	-2.55361
ENSG00000264885	AC026271.4	0	-1.15661	0	-1.07468
ENSG00000240751	AC026348.1	0	1.65719	0	0
ENSG00000276115	AC026356.2	0	0	0	-1.24177
ENSG00000262380	AC026401.2	0	2.9359	0	0
ENSG00000248794	AC026436.1	0	-2.36139	0	-1.98003
ENSG00000260625	AC026471.2	0	0	0	-1.71898
ENSG00000261474	AC026471.4	0	1.30598	0	1.11395
ENSG00000280132	AC026471.6	0	-2.36104	0	0
ENSG00000270021	AC026691.1	0	-2.7477	0	0
ENSG00000272323	AC026801.3	0	-2.02034	0	-2.49807
ENSG00000267898	AC026803.2	0	1.55919	0	1.49685
ENSG00000259358	AC026951.1	0	0	0	-1.64144
ENSG00000224647	AC026954.1	0	4.16435	0	3.91992
ENSG00000271869	AC026979.3	0	1.06565	0	0
ENSG00000261634	AC026992.2	0	1.34877	0	0
ENSG00000270127	AC027020.2	0	-2.39913	0	-2.3883
ENSG00000254615	AC027031.2	0	1.10441	0	1.45764
ENSG00000253671	AC027117.1	0	-2.55252	0	-4.48133
ENSG00000253944	AC027117.2	0	-1.02785	0	-2.42684
ENSG00000261762	AC027228.2	0	-1.55492	0	-1.88303
ENSG00000259426	AC027237.3	0	2.49134	0	3.13458
ENSG00000259645	AC027237.4	0	1.8803	0	3.07074
ENSG00000270036	AC027243.2	0	3.00532	0	3.02642
ENSG00000257604	AC027288.2	0	0	0	4.59296
ENSG00000257894	AC027288.3	0	0	0	2.70418
ENSG00000279187	AC027601.5	0	0	0	2.47005
ENSG00000249084	AC027627.1	0	0	0	-2.85785
ENSG00000271064	AC027644.2	0	2.8488	0	2.61332
ENSG00000260588	AC027702.1	0	0	0	-1.59434
ENSG00000280408	AC032044.2	0	2.0889	0	2.66264
ENSG00000258317	AC034102.6	0	2.71704	0	3.03696
ENSG00000250509	AC034213.1	0	3.4527	0	3.77056
ENSG00000272417	AC034229.4	0	-2.29972	0	0
ENSG00000271918	AC034236.2	0	0	0	-1.53449
ENSG00000261616	AC036108.3	0	-1.52969	0	-1.67969
ENSG00000278090	AC036108.4	0	-2.71243	0	-1.7603
ENSG00000276418	AC036214.3	0	0	0	3.64472
ENSG00000253200	AC037459.3	0	0	0	1.09882
ENSG00000265912	AC037487.1	0	-3.79802	0	-6.81801
ENSG00000260018	AC040169.1	0	0	0	-1.51315
ENSG00000274677	AC040169.3	0	0	0	2.21934
ENSG00000254013	AC044849.1	0	1.89571	0	2.06345
ENSG00000259270	AC044860.2	0	3.84219	0	0
ENSG00000257354	AC048341.2	0	-1.91135	0	-2.24847
ENSG00000256973	AC053513.1	0	-2.25968	0	-4.51121
ENSG00000250220	AC053527.1	0	0	0	-6.68178
ENSG00000247373	AC055713.1	0	0	0	-1.11272
ENSG00000266498	AC055811.3	0	0	0	2.41317
ENSG00000260773	AC055855.2	0	-1.72149	0	-1.13566
ENSG00000257543	AC063948.1	0	-2.11894	0	-2.92942
ENSG00000240882	AC063952.2	0	3.0831	0	3.27181
ENSG00000224745	AC063965.1	0	0	0	1.40156
ENSG00000224431	AC063976.2	0	3.35891	0	3.78941
ENSG00000279236	AC064801.2	0	2.7732	0	2.32541
ENSG00000228801	AC064807.1	0	0	0	-2.14782
ENSG00000272631	AC067750.1	0	-1.08287	0	0
ENSG00000272338	AC067838.1	0	-1.28034	0	0
ENSG00000267632	AC067852.6	0	1.30057	0	0
ENSG00000254812	AC067930.3	0	0	0	-2.72391
ENSG00000255050	AC067930.5	0	0	0	-1.12037
ENSG00000279605	AC067930.6	0	0	0	1.85142
ENSG00000279766	AC067931.1	0	3.32223	0	3.95762
ENSG00000276790	AC068234.2	0	0	0	4.8794
ENSG00000260274	AC068338.2	0	-1.82711	0	-7.50345
ENSG00000228862	AC068389.1	0	5.95724	0	6.41736
ENSG00000178412	AC068473.1	0	6.08788	0	4.22334
ENSG00000274828	AC068473.5	0	2.51093	0	1.62217
ENSG00000279191	AC068491.4	0	0	0	2.57017
ENSG00000235027	AC068580.3	0	0	0	1.36853
ENSG00000250271	AC068647.2	0	1.00368	0	1.02782
ENSG00000269980	AC068768.2	0	0	0	1.79934
ENSG00000214432	AC068831.1	0	0	0	-6.40723
ENSG00000258384	AC068831.3	0	1.20695	0	1.24358
ENSG00000277782	AC068870.2	0	-2.62212	0	-3.73457
ENSG00000279858	AC068880.4	0	1.61571	0	0
ENSG00000257564	AC068993.1	0	0	0	1.86612
ENSG00000255046	AC069185.1	0	0	0	-6.49114
ENSG00000273374	AC069222.1	0	0	0	-6.22315
ENSG00000260572	AC069224.1	0	-3.00854	0	-6.94247
ENSG00000277423	AC069234.5	0	0	0	-2.69556
ENSG00000271711	AC069236.1	0	2.00543	0	2.35349
ENSG00000241634	AC069499.1	0	0	0	-1.358
ENSG00000229190	AC069542.1	0	1.96589	0	2.34969
ENSG00000272853	AC069544.1	0	0	0	-1.58913
ENSG00000228804	AC072022.2	0	0	0	3.2177
ENSG00000259826	AC072061.1	0	-1.50874	0	0
ENSG00000228446	AC073052.1	0	2.24167	0	2.91692
ENSG00000272604	AC073073.2	0	-1.64859	0	-1.51541
ENSG00000235920	AC073109.1	0	0	0	-2.39801
ENSG00000243243	AC073130.2	0	1.48982	0	1.79647
ENSG00000235574	AC073150.1	0	2.52595	0	0
ENSG00000237126	AC073254.1	0	0	0	-1.92097
ENSG00000273142	AC073335.2	0	0	0	-1.27417
ENSG00000236047	AC073410.1	0	6.12458	0	6.41736
ENSG00000257509	AC073487.1	0	-1.43824	0	0
ENSG00000278834	AC073508.3	0	-1.92511	0	-1.8841
ENSG00000239480	AC073517.1	0	1.53564	0	0
ENSG00000279861	AC073548.1	0	0	0	1.08598
ENSG00000255624	AC073585.1	0	-1.54678	0	-1.50853
ENSG00000215030	AC073621.1	0	1.11585	0	0
ENSG00000272844	AC074044.1	0	-5.98432	0	0
ENSG00000276867	AC074050.4	0	0	0	2.80584
ENSG00000276071	AC074138.1	0	0	0	-1.66415
ENSG00000241912	AC078788.2	0	0	0	5.80568
ENSG00000216285	AC078819.1	0	0	0	1.08648
ENSG00000271579	AC078880.3	0	0	0	3.46158
ENSG00000232788	AC078883.3	0	3.35669	0	3.53772
ENSG00000280002	AC078925.4	0	-2.7312	0	-7.61987
ENSG00000250546	AC079160.1	0	0	0	-2.83204
ENSG00000277715	AC079174.2	0	-1.09888	0	-1.78479
ENSG00000267461	AC079210.1	0	3.27509	0	0
ENSG00000258086	AC079313.1	0	4.4435	0	4.85506
ENSG00000261187	AC079322.1	0	-1.67664	0	-1.74571
ENSG00000258346	AC079384.1	0	0	0	-2.95672
ENSG00000276007	AC079414.3	0	-1.19495	0	-1.86491
ENSG00000241962	AC079447.1	0	0	0	-2.66664
ENSG00000266976	AC079466.1	0	5.89931	0	5.53763
ENSG00000257376	AC079601.2	0	0	0	1.53019
ENSG00000225342	AC079630.1	0	-1.67724	0	0
ENSG00000228643	AC079779.2	0	0	0	4.03907
ENSG00000251611	AC079795.1	0	4.28866	0	4.70339
ENSG00000257222	AC079907.1	0	-1.69718	0	-1.72202
ENSG00000278266	AC079949.2	0	0	0	-1.39867
ENSG00000240207	AC080013.1	0	-1.13299	0	-2.17561
ENSG00000272087	AC080013.4	0	0	0	-2.03464
ENSG00000254554	AC080023.1	0	1.98169	0	0
ENSG00000279713	AC080038.3	0	1.40897	0	1.73167
ENSG00000279048	AC080080.1	0	-2.16422	0	-2.76601
ENSG00000278918	AC080112.4	0	2.44644	0	2.52302
ENSG00000279384	AC080188.3	0	1.48467	0	0
ENSG00000242531	AC083798.1	0	2.02206	0	0
ENSG00000274554	AC083806.2	0	0	0	1.92318
ENSG00000259820	AC083843.2	0	3.29221	0	2.79497
ENSG00000279518	AC083843.3	0	3.34404	0	2.94444
ENSG00000256006	AC084117.1	0	4.36114	0	4.2926
ENSG00000255182	AC084125.2	0	0	0	1.00205
ENSG00000277245	AC084782.3	0	-3.34308	0	-6.36336
ENSG00000276148	AC084824.5	0	1.05021	0	1.26479
ENSG00000280426	AC084876.2	0	-3.20276	0	0
ENSG00000232344	AC087163.2	0	1.35585	0	1.48562
ENSG00000280198	AC087163.3	0	1.13206	0	0
ENSG00000278743	AC087239.1	0	0	0	-1.71898
ENSG00000254054	AC087273.2	0	3.71071	0	2.6036
ENSG00000254577	AC087276.2	0	1.19571	0	0
ENSG00000254907	AC087276.3	0	1.68834	0	0
ENSG00000266980	AC087289.1	0	0	0	2.08322
ENSG00000267801	AC087289.5	0	0	0	1.54384
ENSG00000235530	AC087294.1	0	-1.70256	0	0
ENSG00000265010	AC087301.1	0	-2.6744	0	0
ENSG00000240163	AC087385.1	0	1.30072	0	0
ENSG00000262251	AC087388.1	0	1.29045	0	1.8235
ENSG00000261879	AC087500.1	0	-3.54906	0	-1.62037
ENSG00000271851	AC087501.5	0	-1.18679	0	-1.44014
ENSG00000246250	AC087521.2	0	0	0	-1.89869
ENSG00000274976	AC087588.2	0	0	0	2.53183
ENSG00000254981	AC087623.1	0	2.76862	0	3.07415
ENSG00000272159	AC087623.4	0	2.6263	0	0
ENSG00000259316	AC087632.1	0	0	0	3.17691
ENSG00000262580	AC087741.1	0	0	0	-1.24532
ENSG00000263219	AC087742.1	0	0	0	1.43065
ENSG00000253878	AC087752.3	0	-1.80231	0	0
ENSG00000270966	AC087763.1	0	0	0	1.44565
ENSG00000257732	AC089983.1	0	3.96488	0	3.40161
ENSG00000258343	AC090001.1	0	0	0	-1.1817
ENSG00000273270	AC090114.2	0	-1.99957	0	-2.30984
ENSG00000269951	AC090181.2	0	1.79143	0	0
ENSG00000278991	AC090181.3	0	1.41419	0	0
ENSG00000253837	AC090197.1	0	4.29199	0	4.69483
ENSG00000253106	AC090198.1	0	0	0	-1.36987
ENSG00000267504	AC090236.2	0	4.4617	0	4.70851
ENSG00000260988	AC090260.1	0	0	0	-2.17898
ENSG00000235672	AC090286.2	0	2.03886	0	2.51467
ENSG00000245975	AC090515.2	0	0	0	-1.62372
ENSG00000274667	AC090517.2	0	-1.29258	0	-2.65037
ENSG00000253270	AC090541.1	0	1.53426	0	0
ENSG00000271156	AC090578.1	0	-1.64498	0	-3.52249
ENSG00000255520	AC090589.2	0	0	0	3.34569
ENSG00000270060	AC090589.3	0	0	0	-1.58602
ENSG00000263050	AC090617.6	0	2.77535	0	2.17979
ENSG00000267620	AC090771.1	0	3.18947	0	3.46158
ENSG00000214803	AC090921.1	0	3.52101	0	4.63279
ENSG00000259201	AC090971.2	0	0	0	2.0132
ENSG00000247728	AC091057.1	0	0	0	-6.57045
ENSG00000236234	AC091132.2	0	1.85541	0	2.18468
ENSG00000251461	AC091133.3	0	2.9693	0	0
ENSG00000251550	AC091133.4	0	0	0	1.09953
ENSG00000213939	AC091153.1	0	0	0	-6.12149
ENSG00000244184	AC091153.3	0	0	0	-2.47641
ENSG00000225193	AC091167.1	0	2.47795	0	2.03687
ENSG00000253476	AC091185.1	0	3.06433	0	3.25191
ENSG00000273702	AC091271.1	0	-1.38522	0	-1.86048
ENSG00000250629	AC091435.2	0	0	0	3.30887
ENSG00000254343	AC091563.1	0	-2.36163	0	-1.45175
ENSG00000224079	AC091729.1	0	0	0	2.93627
ENSG00000229043	AC091729.3	0	0	0	-1.6281
ENSG00000243635	AC091804.1	0	0	0	1.52957
ENSG00000184084	AC091868.1	0	1.51769	0	0
ENSG00000249293	AC091868.2	0	3.64551	0	4.94694
ENSG00000275765	AC091982.4	0	0	0	-1.25656
ENSG00000275367	AC092111.2	0	0	0	-3.78667
ENSG00000276791	AC092117.1	0	-1.70317	0	-2.53099
ENSG00000274460	AC092119.2	0	-1.14872	0	-1.66805
ENSG00000261118	AC092123.1	0	0	0	-1.22959
ENSG00000267048	AC092143.4	0	0	0	1.86612
ENSG00000226833	AC092164.1	0	0	0	-2.80897
ENSG00000268362	AC092279.1	0	-1.05217	0	-2.10372
ENSG00000279425	AC092279.2	0	-2.90897	0	-3.51203
ENSG00000261512	AC092368.3	0	0	0	1.98536
ENSG00000260306	AC092375.2	0	-1.97668	0	-2.74117
ENSG00000251455	AC092611.1	0	0	0	2.98071
ENSG00000251603	AC092611.2	0	3.40269	0	3.98374
ENSG00000278978	AC092611.3	0	3.95961	0	5.11758
ENSG00000232906	AC092685.1	0	-3.14961	0	-3.33306
ENSG00000272275	AC092687.3	0	1.28427	0	1.3825
ENSG00000278985	AC092718.7	0	-1.75959	0	-1.58307
ENSG00000275764	AC092747.4	0	-1.18283	0	0
ENSG00000259732	AC092757.2	0	1.82392	0	1.26275
ENSG00000277144	AC092757.3	0	1.3062	0	1.02321
ENSG00000274987	AC092794.1	0	0	0	-1.71668
ENSG00000213872	AC092798.1	0	3.66524	0	2.47086
ENSG00000228852	AC092802.2	0	-1.27022	0	-2.07629
ENSG00000214776	AC092821.1	0	0	0	-1.57534
ENSG00000233757	AC092835.1	0	-3.06291	0	0
ENSG00000259674	AC092868.1	0	0	0	-2.16852
ENSG00000242622	AC092910.3	0	0	0	-1.49002
ENSG00000279673	AC092919.2	0	0	0	-3.30526
ENSG00000238018	AC093110.1	0	0	0	1.02052
ENSG00000233184	AC093157.1	0	-1.64355	0	-2.62722
ENSG00000235795	AC093157.2	0	0	0	-2.95672
ENSG00000267152	AC093227.1	0	-1.73016	0	-2.0289
ENSG00000267319	AC093227.2	0	0	0	1.65826
ENSG00000212930	AC093281.1	0	2.55944	0	0
ENSG00000265095	AC093484.3	0	-2.91616	0	0
ENSG00000260757	AC093520.1	0	0	0	-1.97813
ENSG00000279520	AC093525.8	0	1.53708	0	1.78999
ENSG00000279568	AC093525.9	0	2.0062	0	1.68474
ENSG00000261668	AC093591.2	0	-5.92123	0	0
ENSG00000242474	AC093627.5	0	-1.39664	0	-2.31733
ENSG00000272663	AC093635.1	0	1.43598	0	0
ENSG00000232533	AC093673.1	0	1.75568	0	1.7495
ENSG00000231156	AC093702.1	0	0	0	-1.3126
ENSG00000272760	AC093726.1	0	-1.6124	0	-2.79396
ENSG00000260091	AC093752.3	0	-1.81946	0	-2.23451
ENSG00000183199	AC093768.1	0	0	0	-1.07588
ENSG00000273449	AC093788.1	0	0	0	-2.15285
ENSG00000250202	AC093827.2	0	1.74411	0	1.94323
ENSG00000251411	AC093827.3	0	3.03874	0	2.71392
ENSG00000249741	AC093890.2	0	2.18288	0	2.04696
ENSG00000270681	AC095055.1	0	2.87405	0	2.86949
ENSG00000236942	AC096533.1	0	0	0	2.57017
ENSG00000227527	AC096540.1	0	0	0	-5.89376
ENSG00000273369	AC096586.2	0	-1.69261	0	0
ENSG00000229220	AC096633.1	0	2.17159	0	2.92855
ENSG00000231057	AC096637.2	0	0	0	-6.31812
ENSG00000277007	AC096642.1	0	0	0	-2.09231
ENSG00000270257	AC096720.1	0	1.81534	0	0
ENSG00000279464	AC096720.2	0	1.5822	0	0
ENSG00000250596	AC096751.1	0	0	0	-1.89602
ENSG00000261468	AC096921.2	0	-1.15945	0	0
ENSG00000273486	AC096992.2	0	0	0	-1.76001
ENSG00000213045	AC097065.1	0	0	0	2.47107
ENSG00000273093	AC097065.2	0	0	0	2.437
ENSG00000279098	AC097460.3	0	0	0	4.54273
ENSG00000261428	AC097461.1	0	-3.11061	0	-3.30032
ENSG00000272870	AC097534.2	0	4.52689	0	3.94887
ENSG00000261572	AC097639.1	0	-2.10822	0	-2.1772
ENSG00000273233	AC097724.1	0	5.05453	0	5.22435
ENSG00000248161	AC098487.1	0	0	0	-1.85418
ENSG00000205794	AC098591.1	0	1.33602	0	1.83801
ENSG00000271943	AC098614.4	0	0	0	-3.95548
ENSG00000233766	AC098617.1	0	0	0	-1.89188
ENSG00000248429	AC098679.1	0	-3.44306	0	-2.51104
ENSG00000251429	AC098679.3	0	1.70053	0	2.29475
ENSG00000232485	AC098820.1	0	-2.85112	0	0
ENSG00000249252	AC098829.1	0	1.67568	0	2.73267
ENSG00000264673	AC098850.2	0	2.67196	0	0
ENSG00000250990	AC098851.1	0	1.30274	0	1.31473
ENSG00000238081	AC099063.2	0	2.08654	0	0
ENSG00000232626	AC099336.1	0	0	0	4.59296
ENSG00000271646	AC099343.3	0	-1.66103	0	-1.78427
ENSG00000272525	AC099522.2	0	0	0	-1.27989
ENSG00000278998	AC099552.4	0	4.38346	0	4.59296
ENSG00000272931	AC099568.2	0	-3.13515	0	-2.1829
ENSG00000273478	AC099676.1	0	-1.04534	0	-1.45481
ENSG00000230953	AC099677.1	0	-2.25361	0	-1.86957
ENSG00000260236	AC099778.1	0	0	0	-1.41689
ENSG00000224127	AC099786.1	0	0	0	-3.44149
ENSG00000224149	AC099786.2	0	-2.34685	0	-1.28952
ENSG00000223920	AC099791.1	0	0	0	7.24003
ENSG00000236194	AC099811.1	0	2.14747	0	2.71069
ENSG00000267758	AC099811.4	0	1.98247	0	1.95448
ENSG00000278829	AC099811.5	0	1.78626	0	2.27846
ENSG00000280295	AC099811.6	0	0	0	2.43166
ENSG00000224738	AC099850.1	0	0	0	-1.40393
ENSG00000265415	AC099850.3	0	0	0	-1.2411
ENSG00000254862	AC100771.2	0	-2.01876	0	0
ENSG00000261655	AC100803.2	0	-1.49294	0	0
ENSG00000272010	AC100814.1	0	-2.34752	0	-1.77417
ENSG00000260144	AC100827.2	0	3.17138	0	3.42156
ENSG00000260672	AC100827.4	0	2.7547	0	2.2262
ENSG00000278313	AC100827.5	0	3.32918	0	0
ENSG00000279041	AC102945.2	0	1.09342	0	0
ENSG00000225981	AC102953.1	0	2.86093	0	0
ENSG00000273230	AC102953.2	0	1.68093	0	1.45176
ENSG00000272763	AC103702.2	0	1.06033	0	0
ENSG00000254231	AC103760.1	0	-1.47371	0	-2.07797
ENSG00000265982	AC103810.3	0	1.35119	0	0
ENSG00000270177	AC104109.2	0	-1.94031	0	-2.13032
ENSG00000225420	AC104134.1	0	0	0	4.74328
ENSG00000248479	AC104137.1	0	0	0	-6.57045
ENSG00000267501	AC104365.2	0	0	0	1.54123
ENSG00000280173	AC104447.1	0	0	0	-1.42716
ENSG00000230623	AC104461.1	0	0	0	2.71069
ENSG00000267571	AC104532.2	0	0	0	-3.11493
ENSG00000268756	AC104534.1	0	1.25206	0	0
ENSG00000265625	AC104564.6	0	0	0	2.47181
ENSG00000179859	AC104581.1	0	1.58542	0	0
ENSG00000280046	AC104581.5	0	1.28352	0	0
ENSG00000270210	AC104695.2	0	3.04329	0	2.22594
ENSG00000270640	AC104695.3	0	6.74563	0	6.83716
ENSG00000241157	AC104763.1	0	4.89635	0	4.00536
ENSG00000249012	AC104819.1	0	0	0	2.92034
ENSG00000260037	AC104938.1	0	1.95838	0	1.50443
ENSG00000253948	AC104986.2	0	0	0	-1.27201
ENSG00000248896	AC105001.1	0	-2.22223	0	0
ENSG00000274515	AC105020.5	0	0	0	2.59619
ENSG00000274354	AC105105.4	0	0	0	2.90321
ENSG00000247317	AC105202.1	0	0	0	-1.80015
ENSG00000261780	AC105243.1	0	0	0	1.10069
ENSG00000259442	AC105339.2	0	0	0	-1.67201
ENSG00000279758	AC105339.4	0	-2.783	0	0
ENSG00000249216	AC105389.2	0	1.84679	0	2.23412
ENSG00000250920	AC105460.1	0	0	0	3.45919
ENSG00000227252	AC105760.2	0	-2.32465	0	-2.90813
ENSG00000235501	AC105942.1	0	0	0	-1.07982
ENSG00000253802	AC105999.2	0	1.93209	0	0
ENSG00000260361	AC106028.3	0	0	0	-1.76922
ENSG00000251196	AC106760.1	0	2.21547	0	2.75846
ENSG00000243415	AC107021.1	0	4.61261	0	4.7828
ENSG00000261051	AC107021.2	0	3.98187	0	4.34095
ENSG00000261167	AC107027.3	0	-2.39996	0	-2.495
ENSG00000236498	AC107081.2	0	1.66786	0	1.90138
ENSG00000272744	AC107214.2	0	1.81534	0	0
ENSG00000272970	AC107294.2	0	-3.38697	0	0
ENSG00000259891	AC107375.1	0	0	0	-1.13839
ENSG00000251364	AC107884.1	0	0	0	-1.97813
ENSG00000253616	AC107959.3	0	0	0	-2.5102
ENSG00000260521	AC107976.1	0	1.10177	0	0
ENSG00000267222	AC107993.1	0	0	0	2.68737
ENSG00000259366	AC108449.2	0	1.11424	0	1.01464
ENSG00000227992	AC108463.1	0	0	0	1.41667
ENSG00000242282	AC108488.1	0	0	0	-1.3991
ENSG00000237501	AC108667.1	0	3.46722	0	0
ENSG00000273174	AC108673.2	0	0	0	3.79646
ENSG00000248773	AC108727.1	0	2.58279	0	2.99421
ENSG00000243518	AC108729.2	0	0	0	-3.15482
ENSG00000243885	AC108751.4	0	0	0	-2.40636
ENSG00000279602	AC109326.1	0	1.6167	0	0
ENSG00000260526	AC109347.1	0	-2.44295	0	-2.53631
ENSG00000248559	AC109454.2	0	-6.58221	0	0
ENSG00000277152	AC110048.2	0	-6.26404	0	0
ENSG00000249244	AC110373.1	0	2.89213	0	0
ENSG00000259340	AC110588.1	0	1.38531	0	1.2161
ENSG00000260578	AC110597.1	0	0	0	1.19999
ENSG00000260265	AC110760.4	0	-1.52671	0	-1.44625
ENSG00000270019	AC110769.2	0	0	0	-2.57625
ENSG00000253223	AC110998.1	0	1.02966	0	1.67643
ENSG00000270993	AC111186.1	0	0	0	-6.22315
ENSG00000187695	AC112484.1	0	4.35021	0	4.22334
ENSG00000231305	AC112484.2	0	2.09082	0	1.79809
ENSG00000279413	AC112497.1	0	1.64136	0	0
ENSG00000238193	AC112656.1	0	0	0	2.02724
ENSG00000279837	AC112694.2	0	-1.63863	0	0
ENSG00000250410	AC112722.1	0	2.24073	0	2.78666
ENSG00000256663	AC112777.1	0	0	0	-1.89923
ENSG00000254198	AC113191.1	0	-1.24874	0	-1.21612
ENSG00000260660	AC113208.3	0	3.84219	0	0
ENSG00000242814	AC113398.1	0	1.41452	0	1.04443
ENSG00000279691	AC113410.3	0	3.24504	0	2.41317
ENSG00000223505	AC114402.1	0	2.70633	0	3.09255
ENSG00000241014	AC114490.1	0	-1.81266	0	-1.78645
ENSG00000251330	AC114939.1	0	0	0	-2.0767
ENSG00000261604	AC114947.2	0	3.47515	0	2.76431
ENSG00000249492	AC114956.3	0	0	0	-2.21081
ENSG00000267203	AC115085.1	0	0	0	2.00684
ENSG00000279528	AC115618.3	0	1.25394	0	1.17791
ENSG00000264932	AC115989.2	0	-3.72303	0	-4.28016
ENSG00000272360	AC116036.2	0	0	0	-2.83204
ENSG00000272347	AC116351.2	0	0	0	2.90674
ENSG00000234290	AC116366.1	0	1.15383	0	1.79362
ENSG00000238160	AC116366.2	0	5.05453	0	5.00377
ENSG00000280020	AC116407.3	0	1.67054	0	1.58625
ENSG00000246308	AC116535.1	0	0	0	-1.85176
ENSG00000223751	AC116609.1	0	2.46522	0	2.36698
ENSG00000271009	AC116667.1	0	0	0	-1.58353
ENSG00000261351	AC116913.1	0	2.70456	0	2.79693
ENSG00000262692	AC116914.2	0	-1.29149	0	-1.41115
ENSG00000206532	AC117402.1	0	0	0	1.7427
ENSG00000280300	AC117503.5	0	-1.81245	0	0
ENSG00000279759	AC118344.2	0	0	0	-1.07543
ENSG00000259424	AC118658.1	0	0	0	-1.56835
ENSG00000278022	AC118658.2	0	1.93112	0	0
ENSG00000188873	AC120036.1	0	1.09473	0	0
ENSG00000255366	AC120036.5	0	-4.03718	0	0
ENSG00000267414	AC120049.1	0	0	0	-3.65273
ENSG00000271971	AC120053.1	0	0	0	-1.71186
ENSG00000279641	AC120057.4	0	2.83224	0	2.41317
ENSG00000247735	AC120114.1	0	-2.33374	0	-2.48362
ENSG00000273987	AC121761.2	0	-2.40571	0	-3.45581
ENSG00000234292	AC123595.1	0	3.47315	0	2.37763
ENSG00000244952	AC123768.2	0	0	0	-2.0767
ENSG00000262728	AC123768.3	0	0	0	-6.31812
ENSG00000261441	AC124068.2	0	1.68834	0	0
ENSG00000254991	AC124276.2	0	1.84557	0	1.86073
ENSG00000262147	AC124283.2	0	1.61571	0	0
ENSG00000262652	AC124283.3	0	1.84557	0	0
ENSG00000265136	AC124283.4	0	0	0	1.93431
ENSG00000257647	AC124312.2	0	0	0	-1.70218
ENSG00000261069	AC124312.3	0	-1.77826	0	0
ENSG00000219410	AC125494.1	0	0	0	1.25551
ENSG00000257954	AC125611.2	0	0	0	1.48905
ENSG00000250899	AC125807.2	0	0	0	-1.18157
ENSG00000166104	AC126323.1	0	0	0	4.23521
ENSG00000280088	AC126474.2	0	0	0	-1.04163
ENSG00000264070	AC126544.1	0	-1.29455	0	-1.56625
ENSG00000280217	AC126564.1	0	-1.88044	0	-5.06084
ENSG00000260466	AC126696.2	0	1.64512	0	0
ENSG00000266490	AC127024.5	0	-1.84458	0	-1.65059
ENSG00000280069	AC127024.8	0	-1.76252	0	-2.43241
ENSG00000257279	AC127164.1	0	1.8899	0	2.34983
ENSG00000261924	AC127496.1	0	3.95961	0	4.49747
ENSG00000266803	AC127540.1	0	-2.36104	0	-3.47363
ENSG00000261488	AC128688.2	0	1.56576	0	1.80461
ENSG00000214999	AC129492.1	0	1.97184	0	1.84701
ENSG00000275011	AC129492.6	0	0	0	3.34708
ENSG00000262061	AC129507.1	0	0	0	-1.5568
ENSG00000262294	AC129507.2	0	0	0	-4.24335
ENSG00000262558	AC129507.3	0	0	0	-1.53318
ENSG00000276564	AC130650.2	0	0	0	1.01192
ENSG00000255992	AC131009.1	0	1.25415	0	0
ENSG00000256955	AC131009.2	0	1.23272	0	0
ENSG00000279283	AC131009.4	0	1.3017	0	0
ENSG00000277873	AC131159.2	0	0	0	2.63375
ENSG00000280287	AC131212.3	0	1.70454	0	1.37281
ENSG00000279662	AC131649.2	0	0	0	-1.57602
ENSG00000280193	AC132219.2	0	-1.25429	0	0
ENSG00000264548	AC132872.2	0	0	0	-1.4844
ENSG00000275888	AC132872.3	0	1.3729	0	0
ENSG00000280407	AC132872.4	0	2.54385	0	2.41352
ENSG00000265458	AC132938.3	0	0	0	-4.28016
ENSG00000279066	AC132938.5	0	1.14162	0	1.17942
ENSG00000279744	AC132938.6	0	1.59794	0	1.08391
ENSG00000273113	AC133528.1	0	2.413	0	2.29338
ENSG00000262587	AC133552.2	0	-1.3915	0	-2.18571
ENSG00000273445	AC133644.2	0	2.71462	0	0
ENSG00000233221	AC133785.1	0	3.0831	0	2.92685
ENSG00000279880	AC134407.3	0	1.46887	0	1.94251
ENSG00000263535	AC134669.1	0	1.56325	0	1.49405
ENSG00000255165	AC134775.1	0	0	0	-3.50506
ENSG00000275263	AC135048.3	0	2.5231	0	2.21934
ENSG00000232748	AC135050.1	0	0	0	1.72517
ENSG00000262766	AC135050.5	0	1.84412	0	1.66941
ENSG00000278133	AC135050.6	0	1.01033	0	0
ENSG00000280160	AC135050.7	0	3.01329	0	2.79795
ENSG00000256293	AC135279.2	0	0	0	1.04614
ENSG00000251661	AC136475.1	0	0	0	-2.15011
ENSG00000255328	AC136475.5	0	0	0	-1.93873
ENSG00000270030	AC136475.7	0	-2.64841	0	-2.83204
ENSG00000270972	AC136475.9	0	0	0	-6.22315
ENSG00000261253	AC137932.2	0	2.74952	0	1.59733
ENSG00000268218	AC137932.3	0	1.34947	0	1.83347
ENSG00000224888	AC138028.2	0	1.64512	0	2.43194
ENSG00000278341	AC138028.6	0	1.86441	0	0
ENSG00000256393	AC138123.1	0	1.06953	0	0
ENSG00000224505	AC138150.1	0	0	0	-2.44181
ENSG00000185495	AC138393.1	0	0	0	-1.65979
ENSG00000246465	AC138904.1	0	-3.47095	0	0
ENSG00000183889	AC138969.1	0	0	0	-1.26954
ENSG00000260211	AC139426.1	0	1.70892	0	0
ENSG00000249592	AC139887.2	0	0	0	-1.67484
ENSG00000272588	AC139887.4	0	0	0	-2.15189
ENSG00000249109	AC140125.2	0	3.7897	0	2.47181
ENSG00000261227	AC140912.1	0	7.68852	0	7.43079
ENSG00000271973	AC141002.1	0	2.30253	0	1.95448
ENSG00000256673	AC141557.1	0	0	0	-1.91543
ENSG00000279162	AC141586.5	0	2.27987	0	3.11947
ENSG00000276728	AC142472.1	0	0	0	-1.39971
ENSG00000234742	AC144530.1	0	2.05594	0	1.94615
ENSG00000279821	AC145098.2	0	2.50724	0	2.41504
ENSG00000251417	AC145285.2	0	-1.26527	0	0
ENSG00000270424	AC145285.6	0	2.413	0	0
ENSG00000240729	AC146507.2	0	2.70938	0	0
ENSG00000269983	AC146944.4	0	-1.46671	0	0
ENSG00000237181	AC147651.3	0	1.93558	0	2.54089
ENSG00000256542	AC148477.2	0	0	0	-6.01212
ENSG00000260075	AC217777.1	0	-1.82606	0	-1.55571
ENSG00000280254	AC233723.2	0	-1.55406	0	-1.76491
ENSG00000233250	AC233728.1	0	-1.77951	0	0
ENSG00000274615	AC233968.1	0	0	0	1.0421
ENSG00000232332	AC233982.1	0	1.79447	0	0
ENSG00000223753	AC234775.1	0	0	0	7.24003
ENSG00000228986	AC234781.3	0	1.03454	0	1.14176
ENSG00000220323	AC239868.1	0	1.17207	0	0
ENSG00000261716	AC239868.2	0	1.33554	0	1.0434
ENSG00000280136	AC240565.1	0	2.11452	0	1.94615
ENSG00000275131	AC241952.1	0	-1.83816	0	-2.12532
ENSG00000274471	AC242376.2	0	-1.08575	0	-1.00653
ENSG00000237188	AC242426.3	0	-1.72823	0	-2.90254
ENSG00000259683	AC243562.2	0	-1.2137	0	-1.35033
ENSG00000274756	AC243732.1	0	1.05463	0	1.26982
ENSG00000233030	AC243772.2	0	2.53364	0	2.92035
ENSG00000272108	AC244517.1	0	-3.75893	0	-4.31605
ENSG00000264717	AC245041.1	0	0	0	-1.01279
ENSG00000273760	AC245041.2	0	-1.77067	0	-1.38331
ENSG00000237017	AC245052.4	0	1.48194	0	1.56551
ENSG00000274422	AC245060.5	0	-1.15357	0	-1.15702
ENSG00000279278	AC245060.6	0	-2.12384	0	-2.14987
ENSG00000275426	AC253576.2	0	0	0	-2.15189
ENSG00000272482	AC254633.1	0	2.46166	0	1.48905
ENSG00000251775	ACA59	0	2.01662	0	1.96645
ENSG00000278540	ACACA	0	-1.06304	0	-2.00899
ENSG00000122971	ACADS	0	0	0	-1.04126
ENSG00000196177	ACADSB	0	-1.51231	0	-1.19147
ENSG00000072818	ACAP1	0	2.34172	0	1.82517
ENSG00000120437	ACAT2	0	0	0	-1.70883
ENSG00000181513	ACBD4	0	0	0	-1.35092
ENSG00000176244	ACBD7	0	-1.68734	0	0
ENSG00000110455	ACCS	0	-1.01092	0	-1.53098
ENSG00000131473	ACLY	0	-1.20184	0	-1.75784
ENSG00000153086	ACMSD	0	0	0	-6.40723
ENSG00000122729	ACO1	0	-1.08755	0	0
ENSG00000161533	ACOX1	0	0	0	-1.08855
ENSG00000168306	ACOX2	0	0	0	-1.2066
ENSG00000087008	ACOX3	0	0	0	-1.06588
ENSG00000102575	ACP5	0	-2.62212	0	-2.80576
ENSG00000162836	ACP6	0	0	0	-1.29065
ENSG00000183760	ACP7	0	2.5818	0	2.70418
ENSG00000014257	ACPP	0	-2.056	0	-3.05578
ENSG00000142513	ACPT	0	2.96271	0	3.14505
ENSG00000167107	ACSF2	0	-1.09916	0	-1.18961
ENSG00000151726	ACSL1	0	-1.05015	0	0
ENSG00000005187	ACSM3	0	0	0	-1.23591
ENSG00000131069	ACSS2	0	0	0	-1.25838
ENSG00000111058	ACSS3	0	-4.00936	0	0
ENSG00000143632	ACTA1	0	0	0	1.86073
ENSG00000185607	ACTBP7	0	0	0	2.5167
ENSG00000230581	ACTG1P14	0	3.80448	0	3.75058
ENSG00000163017	ACTG2	0	0	0	3.96285
ENSG00000133627	ACTR3B	0	-1.14602	0	0
ENSG00000101442	ACTR5	0	-1.01169	0	0
ENSG00000113812	ACTR8	0	-1.05363	0	-1.04268
ENSG00000184378	ACTRT3	0	-1.20107	0	-1.35204
ENSG00000123612	ACVR1C	0	3.24802	0	3.61099
ENSG00000243989	ACY1	0	-2.04615	0	-2.01939
ENSG00000132744	ACY3	0	-1.34146	0	0
ENSG00000168803	ADAL	0	-1.16	0	-1.24649
ENSG00000229186	ADAM1A	0	-1.5159	0	-2.08126
ENSG00000226469	ADAM1B	0	0	0	-2.60701
ENSG00000197140	ADAM32	0	2.39771	0	2.60846
ENSG00000196115	ADAM5	0	4.51927	0	4.23521
ENSG00000154734	ADAMTS1	0	0	0	3.12523
ENSG00000151388	ADAMTS12	0	-1.03516	0	0
ENSG00000160323	ADAMTS13	0	0	0	-1.11999
ENSG00000145536	ADAMTS16	0	1.63613	0	1.58015
ENSG00000049192	ADAMTS6	0	-1.90971	0	-2.25168
ENSG00000241684	ADAMTS9-AS2	0	3.13864	0	3.57603
ENSG00000143382	ADAMTSL4	0	1.83725	0	0
ENSG00000203804	ADAMTSL4-AS1	0	2.98472	0	0
ENSG00000105963	ADAP1	0	1.67826	0	1.60258
ENSG00000197381	ADARB1	0	0	0	1.2917
ENSG00000065457	ADAT1	0	-1.55078	0	-2.08867
ENSG00000189007	ADAT2	0	0	0	-1.19742
ENSG00000213638	ADAT3	0	1.33859	0	1.44199
ENSG00000063761	ADCK1	0	0	0	-1.16108
ENSG00000173137	ADCK5	0	-1.08948	0	0
ENSG00000164742	ADCY1	0	-1.26437	0	-1.08577
ENSG00000075340	ADD2	0	0	0	-1.10385
ENSG00000020181	ADGRA2	0	-1.00843	0	0
ENSG00000111452	ADGRD1	0	-1.80053	0	-2.2783
ENSG00000256151	ADGRD1-AS1	0	-1.76516	0	-3.13618
ENSG00000180264	ADGRD2	0	-2.14403	0	-3.14379
ENSG00000123146	ADGRE5	0	0	0	-1.00963
ENSG00000173567	ADGRF3	0	0	0	-1.09411
ENSG00000153294	ADGRF4	0	-1.35715	0	-1.5519
ENSG00000159618	ADGRG5	0	-2.74162	0	-4.53241
ENSG00000172955	ADH6	0	0	0	-2.05139
ENSG00000148926	ADM	0	5.07361	0	5.36777
ENSG00000224420	ADM5	0	1.65028	0	1.63097
ENSG00000163485	ADORA1	0	-1.72885	0	-2.17898
ENSG00000128271	ADORA2A	0	2.13352	0	0
ENSG00000178803	ADORA2A-AS1	0	1.22224	0	1.38089
ENSG00000170425	ADORA2B	0	1.30228	0	1.13123
ENSG00000116863	ADPRHL2	0	1.46898	0	0
ENSG00000184160	ADRA2C	0	1.47812	0	1.06974
ENSG00000169252	ADRB2	0	0	0	2.68556
ENSG00000228717	AF013593.1	0	1.54044	0	2.2811
ENSG00000259319	AF111167.2	0	0	0	-2.54481
ENSG00000259081	AF111169.4	0	0	0	-6.12149
ENSG00000263612	AF186192.3	0	0	0	2.25078
ENSG00000245685	AF250324.1	0	-6.45433	0	0
ENSG00000188512	AF279873.1	0	1.02776	0	0
ENSG00000272620	AFAP1-AS1	0	1.4044	0	1.70391
ENSG00000157510	AFAP1L1	0	1.66674	0	1.65583
ENSG00000135537	AFG1L	0	0	0	-1.0322
ENSG00000253606	AFG3L2P1	0	1.58714	0	0
ENSG00000230869	AGAP10P	0	0	0	-1.07856
ENSG00000172650	AGAP5	0	0	0	-3.44149
ENSG00000165923	AGBL2	0	-1.17061	0	-1.67889
ENSG00000146856	AGBL3	0	0	0	-1.02326
ENSG00000214273	AGGF1P1	0	-2.0605	0	-2.39629
ENSG00000233435	AGGF1P2	0	-2.5604	0	-4.38527
ENSG00000162688	AGL	0	-1.32413	0	-1.08448
ENSG00000123908	AGO2	0	1.4092	0	1.43912
ENSG00000018510	AGPS	0	-1.08157	0	0
ENSG00000173467	AGR3	0	-1.41699	0	0
ENSG00000126705	AHDC1	0	1.51927	0	1.81036
ENSG00000106546	AHR	0	0	0	1.17768
ENSG00000156709	AIFM1	0	-1.10829	0	0
ENSG00000229425	AJ009632.2	0	-1.136	0	-2.26099
ENSG00000129474	AJUBA	0	1.39106	0	2.00396
ENSG00000004455	AK2	0	1.63394	0	1.29099
ENSG00000162433	AK4	0	2.14939	0	2.05084
ENSG00000140057	AK7	0	-1.28069	0	-2.60767
ENSG00000165695	AK8	0	0	0	-1.53318
ENSG00000108599	AKAP10	0	1.11148	0	0
ENSG00000023516	AKAP11	0	-1.03044	0	0
ENSG00000131016	AKAP12	0	2.50769	0	2.19353
ENSG00000241978	AKAP2	0	2.25174	0	0
ENSG00000151320	AKAP6	0	-1.04007	0	-1.39835
ENSG00000174574	AKIRIN1	0	0	0	1.15916
ENSG00000196139	AKR1C3	0	-1.04653	0	0
ENSG00000198610	AKR1C4	0	0	0	-2.50835
ENSG00000264006	AKR1C8P	0	0	0	-2.27493
ENSG00000204673	AKT1S1	0	0	0	1.81073
ENSG00000273424	AL008582.1	0	0	0	-3.15482
ENSG00000273353	AL008718.3	0	2.47199	0	2.64275
ENSG00000260316	AL008727.1	0	3.62652	0	3.56766
ENSG00000236065	AL020995.1	0	0	0	5.00377
ENSG00000275894	AL021578.1	0	2.73184	0	3.11649
ENSG00000230912	AL021707.4	0	0	0	-2.88321
ENSG00000272669	AL021707.6	0	2.12497	0	1.11374
ENSG00000273076	AL021707.7	0	1.79911	0	0
ENSG00000273096	AL021707.8	0	2.22715	0	1.72931
ENSG00000241954	AL021937.4	0	1.74053	0	0
ENSG00000269919	AL022067.1	0	0	0	2.93627
ENSG00000228412	AL022068.1	0	-1.96159	0	0
ENSG00000272720	AL022322.1	0	0	0	-1.89179
ENSG00000203280	AL022323.1	0	-2.45527	0	-7.65668
ENSG00000260418	AL023284.4	0	2.0098	0	1.64126
ENSG00000274825	AL023803.2	0	0	0	-2.63714
ENSG00000272476	AL024507.2	0	-1.81097	0	-1.78427
ENSG00000261189	AL031058.1	0	1.19421	0	0
ENSG00000261211	AL031123.2	0	-2.25361	0	-2.53631
ENSG00000279368	AL031123.3	0	-2.45527	0	-2.3883
ENSG00000237015	AL031186.1	0	0	0	-1.30537
ENSG00000271840	AL031281.2	0	3.66308	0	3.83418
ENSG00000227775	AL031282.1	0	-1.37957	0	-2.37455
ENSG00000278206	AL031320.2	0	0	0	-3.55442
ENSG00000272432	AL031432.3	0	1.7521	0	2.3678
ENSG00000196114	AL031577.1	0	0	0	6.24954
ENSG00000260051	AL031600.1	0	0	0	1.01454
ENSG00000278383	AL031673.1	0	-1.48619	0	-1.48407
ENSG00000275092	AL031710.2	0	1.96181	0	3.06159
ENSG00000261505	AL031714.1	0	1.60007	0	2.26151
ENSG00000261207	AL031717.1	0	1.358	0	0
ENSG00000226396	AL031727.1	0	1.28427	0	1.32828
ENSG00000231329	AL031772.1	0	3.66308	0	3.83418
ENSG00000231683	AL033397.1	0	0	0	-1.86652
ENSG00000228679	AL034347.1	0	0	0	2.47136
ENSG00000217835	AL034397.1	0	0	0	-1.18138
ENSG00000238290	AL034417.2	0	2.3851	0	0
ENSG00000276073	AL034549.2	0	-2.27889	0	-3.73162
ENSG00000260257	AL035071.1	0	1.60986	0	1.88281
ENSG00000260536	AL035071.2	0	2.5231	0	0
ENSG00000185839	AL035411.1	0	1.27772	0	1.0214
ENSG00000270728	AL035413.2	0	0	0	-1.3673
ENSG00000261409	AL035425.3	0	0	0	2.68147
ENSG00000275632	AL035461.2	0	-1.41547	0	0
ENSG00000271913	AL035530.2	0	1.48504	0	0
ENSG00000273148	AL035563.1	0	-1.97749	0	-2.53249
ENSG00000234084	AL049552.1	0	0	0	1.03249
ENSG00000261116	AL049555.1	0	0	0	2.70105
ENSG00000270433	AL049829.3	0	2.01662	0	2.05635
ENSG00000258525	AL049830.3	0	-1.99085	0	0
ENSG00000258919	AL049836.1	0	2.87396	0	0
ENSG00000270108	AL049840.5	0	0	0	1.12604
ENSG00000259116	AL049869.3	0	2.97426	0	2.53035
ENSG00000259943	AL050341.2	0	-1.32187	0	-1.55218
ENSG00000237927	AL078604.2	0	4.63566	0	5.09337
ENSG00000144158	AL078621.1	0	0	0	-1.15076
ENSG00000262119	AL079343.1	0	-2.06517	0	0
ENSG00000237214	AL080243.2	0	1.00446	0	0
ENSG00000225793	AL080250.1	0	0	0	-1.83999
ENSG00000235142	AL080314.2	0	0	0	-1.97867
ENSG00000216775	AL109918.1	0	-1.63483	0	-2.00152
ENSG00000235820	AL109935.1	0	4.04519	0	3.39809
ENSG00000277287	AL109976.1	0	-3.23427	0	-2.69926
ENSG00000275457	AL117332.1	0	1.06159	0	0
ENSG00000269952	AL117336.2	0	1.83509	0	1.42765
ENSG00000271335	AL117336.3	0	0	0	-1.56168
ENSG00000218631	AL117344.1	0	0	0	-6.22315
ENSG00000278192	AL118505.1	0	0	0	-1.60241
ENSG00000268858	AL118506.1	0	-1.30195	0	-1.60679
ENSG00000260708	AL118516.1	0	4.14095	0	3.48242
ENSG00000258959	AL118558.1	0	2.47086	0	2.20458
ENSG00000271780	AL118558.3	0	-2.45059	0	-2.47524
ENSG00000272716	AL121658.1	0	-1.42962	0	0
ENSG00000233387	AL121748.1	0	2.48394	0	0
ENSG00000279253	AL121753.2	0	1.44343	0	0
ENSG00000270001	AL121894.2	0	-2.79684	0	0
ENSG00000273108	AL121929.2	0	0	0	1.8153
ENSG00000218048	AL121949.1	0	1.24296	0	1.23778
ENSG00000218274	AL121949.2	0	3.54258	0	3.8694
ENSG00000218617	AL121949.3	0	1.97812	0	1.92716
ENSG00000227741	AL121987.2	0	1.38444	0	1.8581
ENSG00000235371	AL122018.1	0	0	0	2.50921
ENSG00000258824	AL122035.1	0	1.60557	0	0
ENSG00000259083	AL132639.4	0	0	0	2.12176
ENSG00000230495	AL132765.1	0	0	0	3.21508
ENSG00000280129	AL132780.5	0	-2.17863	0	-1.3126
ENSG00000258682	AL132989.1	0	-1.18651	0	-1.17461
ENSG00000273162	AL133215.2	0	-1.44723	0	-2.27507
ENSG00000276805	AL133216.2	0	0	0	-2.20967
ENSG00000232043	AL133230.1	0	0	0	2.04776
ENSG00000276334	AL133243.2	0	0	0	1.68453
ENSG00000276517	AL133243.3	0	2.00181	0	2.67846
ENSG00000279544	AL133243.4	0	3.00532	0	0
ENSG00000219747	AL133260.1	0	2.36399	0	2.80327
ENSG00000230894	AL133284.1	0	-2.42028	0	-3.00372
ENSG00000278041	AL133325.3	0	-1.64736	0	-1.179
ENSG00000260461	AL133355.1	0	0	0	-1.72077
ENSG00000260285	AL133367.1	0	0	0	-1.21675
ENSG00000272892	AL133551.1	0	0	0	-1.7603
ENSG00000224644	AL135787.1	0	1.70314	0	0
ENSG00000236514	AL135791.1	0	-6.04477	0	0
ENSG00000217060	AL135903.1	0	0	0	1.03671
ENSG00000234155	AL135903.2	0	0	0	-1.47904
ENSG00000274015	AL136038.5	0	1.36654	0	0
ENSG00000273783	AL136040.2	0	-3.00854	0	0
ENSG00000228634	AL136115.1	0	3.28555	0	3.94288
ENSG00000269967	AL136115.2	0	2.69898	0	3.02103
ENSG00000279289	AL136164.3	0	1.80613	0	2.51402
ENSG00000259529	AL136295.5	0	1.47148	0	1.68954
ENSG00000225472	AL136366.1	0	-3.34308	0	0
ENSG00000229728	AL136531.1	0	-1.66583	0	-3.65383
ENSG00000217239	AL136968.2	0	1.48771	0	0
ENSG00000232186	AL137013.1	0	3.35409	0	3.08142
ENSG00000272084	AL137127.1	0	0	0	1.45178
ENSG00000258702	AL137786.1	0	-1.75424	0	0
ENSG00000261135	AL137802.2	0	0	0	-2.90813
ENSG00000279633	AL137918.1	0	2.6263	0	0
ENSG00000223598	AL138733.1	0	0	0	2.06492
ENSG00000233589	AL138789.1	0	0	0	-1.95437
ENSG00000227288	AL138799.1	0	1.89351	0	1.86255
ENSG00000237596	AL138828.1	0	0	0	2.29169
ENSG00000279926	AL138831.3	0	-1.87818	0	-2.03528
ENSG00000236308	AL138921.2	0	-2.98686	0	-2.60707
ENSG00000259118	AL139022.1	0	1.5286	0	2.0752
ENSG00000273723	AL139089.1	0	0	0	-1.62031
ENSG00000258450	AL139099.3	0	-1.91841	0	0
ENSG00000277218	AL139123.1	0	0	0	-2.10843
ENSG00000254419	AL139349.1	0	0	0	-2.30818
ENSG00000250365	AL139353.2	0	0	0	-1.79618
ENSG00000274922	AL139384.1	0	0	0	-7.02924
ENSG00000236947	AL139412.1	0	1.08373	0	0
ENSG00000213994	AL157395.1	0	2.08417	0	0
ENSG00000240996	AL157400.4	0	-4.58145	0	-3.29577
ENSG00000260118	AL157700.1	0	1.13941	0	1.03671
ENSG00000232909	AL157823.2	0	0	0	-1.67201
ENSG00000258904	AL157871.5	0	1.91924	0	2.10653
ENSG00000258553	AL157911.1	0	0	0	3.64472
ENSG00000230537	AL158071.2	0	0	0	-3.15482
ENSG00000268707	AL158151.4	0	1.84557	0	0
ENSG00000269946	AL158152.2	0	0	0	1.77383
ENSG00000270589	AL158163.1	0	0	0	1.03671
ENSG00000228328	AL158201.1	0	1.92629	0	1.82087
ENSG00000230109	AL158209.1	0	-1.54217	0	-1.38856
ENSG00000279631	AL158211.5	0	0	0	-6.36336
ENSG00000228021	AL158835.1	0	0	0	-5.89376
ENSG00000234134	AL158835.2	0	-1.69853	0	-2.77855
ENSG00000275611	AL159153.1	0	2.96271	0	3.34569
ENSG00000272871	AL159169.2	0	-1.5078	0	-2.68648
ENSG00000258458	AL160314.2	0	0	0	-2.04067
ENSG00000275216	AL161431.1	0	2.92975	0	3.28764
ENSG00000276672	AL161891.1	0	-1.61713	0	-2.09237
ENSG00000214654	AL161911.1	0	-1.85161	0	-3.09023
ENSG00000237595	AL161937.2	0	1.59612	0	0
ENSG00000278576	AL162171.3	0	-1.49385	0	0
ENSG00000273521	AL162274.1	0	5.58826	0	5.73277
ENSG00000277959	AL162274.2	0	4.1802	0	3.93103
ENSG00000260179	AL162741.1	0	0	0	1.44565
ENSG00000260806	AL163051.1	0	0	0	-1.35513
ENSG00000276182	AL163051.2	0	0	0	1.1149
ENSG00000259868	AL163952.1	0	1.49147	0	1.80027
ENSG00000225680	AL163953.1	0	0	0	-6.53134
ENSG00000258993	AL352979.3	0	4.06619	0	4.59296
ENSG00000225385	AL353572.1	0	0	0	-3.7078
ENSG00000238110	AL353572.2	0	1.8286	0	0
ENSG00000270110	AL353593.3	0	1.39778	0	1.12785
ENSG00000270605	AL353622.1	0	-2.47049	0	-2.87827
ENSG00000213073	AL353625.1	0	1.33333	0	1.67457
ENSG00000260475	AL353719.1	0	0	0	-3.2691
ENSG00000232110	AL353751.1	0	0	0	3.15253
ENSG00000279456	AL353763.1	0	-1.29538	0	-1.90424
ENSG00000280077	AL353763.2	0	0	0	-1.08356
ENSG00000228906	AL353804.1	0	0	0	-2.57625
ENSG00000271267	AL353807.4	0	0	0	-1.96051
ENSG00000213080	AL354714.2	0	1.09638	0	0
ENSG00000236345	AL354719.2	0	1.3754	0	0
ENSG00000235298	AL354733.3	0	1.30115	0	1.39214
ENSG00000234537	AL354751.1	0	-2.29002	0	-1.90662
ENSG00000266896	AL354892.3	0	0	0	-1.58602
ENSG00000223849	AL354893.1	0	-1.75378	0	-2.66821
ENSG00000229065	AL354893.2	0	0	0	2.55303
ENSG00000224468	AL354953.1	0	0	0	1.23327
ENSG00000213028	AL354983.1	0	0	0	2.68147
ENSG00000275964	AL355001.2	0	0	0	-1.72482
ENSG00000258515	AL355075.2	0	0	0	-1.65327
ENSG00000258412	AL355102.1	0	3.5868	0	0
ENSG00000231039	AL355303.2	0	-2.85112	0	0
ENSG00000232618	AL355304.1	0	0	0	5.22435
ENSG00000231760	AL355312.2	0	1.3401	0	2.13124
ENSG00000273143	AL355512.1	0	1.00822	0	0
ENSG00000260454	AL355607.2	0	0	0	6.41736
ENSG00000239670	AL355864.2	0	2.91538	0	2.6884
ENSG00000273066	AL355987.4	0	1.38724	0	0
ENSG00000232456	AL355994.2	0	0	0	2.05635
ENSG00000258768	AL356019.2	0	-1.56386	0	-2.23392
ENSG00000270040	AL356055.1	0	0	0	2.68147
ENSG00000272430	AL356056.3	0	-1.89617	0	0
ENSG00000248503	AL356235.1	0	1.38764	0	0
ENSG00000238061	AL356273.2	0	2.61134	0	2.41317
ENSG00000237781	AL356356.1	0	3.32436	0	2.17927
ENSG00000228395	AL356481.1	0	0	0	-1.61592
ENSG00000273382	AL356488.3	0	0	0	-1.45671
ENSG00000260947	AL356489.2	0	0	0	-3.83695
ENSG00000259318	AL356801.1	0	-1.913	0	-3.47325
ENSG00000279025	AL356863.1	0	7.03235	0	7.14756
ENSG00000224356	AL356966.1	0	0	0	-5.89376
ENSG00000235105	AL356968.2	0	0	0	-1.01641
ENSG00000277496	AL357033.4	0	0	0	3.34708
ENSG00000237499	AL357060.3	0	4.06592	0	4.40964
ENSG00000237950	AL357079.1	0	1.37697	0	0
ENSG00000230943	AL357519.1	0	-5.98432	0	0
ENSG00000271427	AL358072.1	0	0	0	-6.85014
ENSG00000236364	AL358115.1	0	-1.57741	0	-1.39621
ENSG00000258942	AL358332.1	0	0	0	4.22334
ENSG00000258745	AL358334.3	0	3.03499	0	3.09847
ENSG00000272654	AL358472.2	0	0	0	2.20939
ENSG00000273026	AL358472.3	0	0	0	-2.66664
ENSG00000242193	AL359075.1	0	-1.28201	0	-1.88727
ENSG00000254154	AL359075.2	0	0	0	-3.62438
ENSG00000271576	AL359504.2	0	0	0	-1.09976
ENSG00000272142	AL359643.3	0	0	0	-1.5771
ENSG00000260645	AL359715.3	0	1.07184	0	0
ENSG00000260971	AL359743.1	0	2.38983	0	0
ENSG00000231966	AL359853.2	0	3.17192	0	3.93696
ENSG00000205740	AL359878.1	0	-1.68734	0	-3.48439
ENSG00000230328	AL359893.1	0	0	0	-3.15482
ENSG00000230325	AL359921.1	0	2.61144	0	0
ENSG00000229832	AL360091.1	0	0	0	2.19288
ENSG00000228417	AL360182.2	0	6.12458	0	0
ENSG00000272971	AL365181.4	0	0	0	-2.27493
ENSG00000229656	AL365203.1	0	2.33999	0	1.70429
ENSG00000273038	AL365203.3	0	1.38669	0	1.74017
ENSG00000231483	AL365356.4	0	1.62741	0	0
ENSG00000236512	AL390026.1	0	0	0	3.22271
ENSG00000226609	AL390067.1	0	-6.36232	0	-6.27142
ENSG00000260948	AL390195.2	0	0	0	1.41305
ENSG00000217801	AL390719.1	0	3.93241	0	3.77295
ENSG00000269887	AL391001.1	0	1.85981	0	1.82372
ENSG00000232671	AL391069.2	0	1.53687	0	0
ENSG00000278480	AL391094.1	0	3.87685	0	0
ENSG00000272933	AL391121.1	0	1.93755	0	1.78843
ENSG00000272455	AL391244.3	0	0	0	-1.57985
ENSG00000270619	AL391358.1	0	0	0	7.24003
ENSG00000224251	AL391427.1	0	-1.80551	0	0
ENSG00000274245	AL391597.1	0	3.35446	0	3.06664
ENSG00000224934	AL391684.1	0	0	0	-1.49399
ENSG00000229808	AL391825.1	0	2.89579	0	3.35318
ENSG00000272842	AL391834.1	0	1.89582	0	1.75682
ENSG00000273226	AL391834.2	0	1.04845	0	0
ENSG00000277879	AL391988.1	0	1.2787	0	1.80311
ENSG00000276248	AL442125.1	0	1.69128	0	1.56269
ENSG00000235563	AL445183.2	0	1.10985	0	0
ENSG00000213036	AL445305.1	0	0	0	1.0669
ENSG00000228692	AL445307.1	0	6.94558	0	7.48645
ENSG00000272320	AL445309.1	0	2.41672	0	2.8032
ENSG00000270585	AL445435.1	0	0	0	2.74954
ENSG00000244932	AL449212.1	0	0	0	-2.28274
ENSG00000237212	AL449403.1	0	0	0	-2.65775
ENSG00000275465	AL449403.2	0	-7.25462	0	-3.78667
ENSG00000234779	AL450003.2	0	0	0	-1.2646
ENSG00000204556	AL450124.1	0	0	0	-2.95672
ENSG00000218520	AL450346.2	0	0	0	3.45919
ENSG00000227959	AL451042.2	0	1.72096	0	0
ENSG00000272205	AL451050.2	0	1.69683	0	0
ENSG00000279659	AL451064.2	0	-6.10279	0	0
ENSG00000234311	AL451069.3	0	0	0	-1.32394
ENSG00000240219	AL512306.2	0	0	0	-2.74471
ENSG00000218027	AL512329.1	0	-3.44306	0	0
ENSG00000270598	AL512343.1	0	1.77765	0	0
ENSG00000272562	AL512343.2	0	-2.45341	0	-2.63714
ENSG00000233708	AL512353.2	0	2.74414	0	2.437
ENSG00000218713	AL512378.1	0	4.38346	0	0
ENSG00000260063	AL512408.1	0	-6.10279	0	0
ENSG00000230439	AL512488.1	0	1.58426	0	0
ENSG00000170161	AL512625.1	0	-1.48549	0	-2.67437
ENSG00000237434	AL512635.1	0	3.87685	0	0
ENSG00000258424	AL512791.1	0	-2.30794	0	0
ENSG00000234160	AL513165.1	0	0	0	-1.04785
ENSG00000260766	AL513302.2	0	-1.71642	0	-1.56239
ENSG00000276997	AL513314.2	0	0	0	-1.84097
ENSG00000269994	AL513318.2	0	0	0	-1.55144
ENSG00000227740	AL513329.1	0	1.48429	0	2.09928
ENSG00000235002	AL513331.1	0	4.23353	0	0
ENSG00000269896	AL513477.1	0	-1.55809	0	-2.95256
ENSG00000279443	AL513497.1	0	1.41099	0	0
ENSG00000223599	AL513523.1	0	1.95541	0	0
ENSG00000231827	AL513523.2	0	3.44846	0	3.41913
ENSG00000260400	AL513534.1	0	-1.10057	0	-1.48433
ENSG00000258593	AL583810.1	0	0	0	-6.01212
ENSG00000271580	AL583832.1	0	0	0	-1.74571
ENSG00000227603	AL583839.1	0	1.17464	0	1.13324
ENSG00000232389	AL583856.1	0	1.05781	0	0
ENSG00000232295	AL589935.1	0	1.29683	0	0
ENSG00000260604	AL590004.4	0	1.23776	0	0
ENSG00000227945	AL590006.1	0	4.51927	0	0
ENSG00000274024	AL590282.1	0	-3.83017	0	0
ENSG00000231652	AL590428.1	0	-2.28651	0	-3.43946
ENSG00000225177	AL590617.2	0	1.0273	0	0
ENSG00000255585	AL590627.1	0	0	0	1.95448
ENSG00000204362	AL590644.1	0	0	0	-6.27142
ENSG00000227885	AL590652.1	0	0	0	-6.91235
ENSG00000223356	AL590666.1	0	0	0	1.67993
ENSG00000254876	AL590705.5	0	-4.06447	0	-3.7078
ENSG00000213018	AL590762.1	0	1.18857	0	1.00836
ENSG00000229601	AL590762.4	0	3.11735	0	0
ENSG00000116883	AL591845.1	0	4.92317	0	4.34401
ENSG00000260855	AL591848.4	0	0	0	-1.72295
ENSG00000234297	AL592293.2	0	0	0	-1.21124
ENSG00000272583	AL592494.3	0	0	0	-2.90813
ENSG00000225075	AL603832.1	0	0	0	1.63606
ENSG00000238186	AL603839.2	0	-5.98432	0	-5.89376
ENSG00000230896	AL604028.1	0	-1.7739	0	-2.82411
ENSG00000234329	AL604028.2	0	0	0	1.51819
ENSG00000253326	AL606534.4	0	-1.01668	0	-1.04272
ENSG00000269906	AL606834.2	0	2.42091	0	2.88674
ENSG00000224417	AL606970.1	0	0	0	-7.18855
ENSG00000223764	AL645608.1	0	-1.2213	0	-2.19998
ENSG00000224969	AL645608.2	0	1.53947	0	1.19667
ENSG00000272438	AL645608.7	0	0	0	-1.73084
ENSG00000272512	AL645608.8	0	2.61473	0	1.19667
ENSG00000273443	AL645608.9	0	3.49366	0	3.33436
ENSG00000232173	AL645936.2	0	0	0	4.09897
ENSG00000272217	AL645940.1	0	1.48342	0	1.63919
ENSG00000280128	AL662795.2	0	0	0	-1.39335
ENSG00000233069	AL663074.1	0	4.06619	0	4.42515
ENSG00000178146	AL672207.1	0	-1.26784	0	-1.19239
ENSG00000249007	AL691482.3	0	2.01494	0	1.28765
ENSG00000273001	AL731533.2	0	2.76363	0	2.70804
ENSG00000237768	AL731563.2	0	6.40493	0	5.5845
ENSG00000272630	AL731563.3	0	-1.79759	0	-1.23208
ENSG00000227896	AL731569.1	0	-1.37115	0	-1.87379
ENSG00000273599	AL731571.1	0	2.2077	0	1.92674
ENSG00000273416	AL732292.2	0	0	0	2.21582
ENSG00000234460	AL772337.3	0	0	0	-1.39299
ENSG00000237846	AL773545.3	0	0	0	1.1782
ENSG00000213590	AL807752.1	0	2.24206	0	1.86073
ENSG00000236095	AL807757.2	0	0	0	-2.11085
ENSG00000279561	AL845472.1	0	-1.37736	0	-1.63537
ENSG00000259031	AL845552.2	0	0	0	3.37062
ENSG00000251602	AL928654.2	0	-2.31811	0	-3.31783
ENSG00000279495	AL928654.5	0	0	0	1.50899
ENSG00000023330	ALAS1	0	-1.08228	0	0
ENSG00000137124	ALDH1B1	0	-1.42313	0	-1.05434
ENSG00000144908	ALDH1L1	0	0	0	-2.88321
ENSG00000136010	ALDH1L2	0	-1.69557	0	-1.47697
ENSG00000072210	ALDH3A2	0	-1.54818	0	-1.32912
ENSG00000112294	ALDH5A1	0	-1.57582	0	-1.72138
ENSG00000119711	ALDH6A1	0	-1.67627	0	-1.88272
ENSG00000164904	ALDH7A1	0	-1.29134	0	-1.80221
ENSG00000118514	ALDH8A1	0	1.09065	0	0
ENSG00000143149	ALDH9A1	0	-1.15129	0	-1.2224
ENSG00000149925	ALDOA	0	1.02104	0	1.09227
ENSG00000109107	ALDOC	0	4.33676	0	3.3943
ENSG00000033011	ALG1	0	0	0	-1.09112
ENSG00000139133	ALG10	0	-1.38217	0	-1.51349
ENSG00000175548	ALG10B	0	-1.30416	0	-1.40781
ENSG00000253710	ALG11	0	-1.22279	0	-1.34485
ENSG00000189366	ALG1L	0	-3.62553	0	0
ENSG00000238278	ALG1L6P	0	0	0	-1.70995
ENSG00000088035	ALG6	0	-1.73727	0	-1.39762
ENSG00000091542	ALKBH5	0	1.79926	0	1.8978
ENSG00000239382	ALKBH6	0	-1.16669	0	0
ENSG00000137760	ALKBH8	0	-1.02647	0	0
ENSG00000012779	ALOX5	0	0	0	1.54028
ENSG00000179148	ALOXE3	0	4.47886	0	5.4738
ENSG00000163283	ALPP	0	0	0	4.25044
ENSG00000242110	AMACR	0	0	0	-1.17296
ENSG00000139344	AMDHD1	0	0	0	-1.03321
ENSG00000184675	AMER1	0	-1.82736	0	-1.42525
ENSG00000135409	AMHR2	0	0	0	2.57017
ENSG00000166126	AMN	0	1.60248	0	1.35238
ENSG00000151743	AMN1	0	1.03785	0	1.11917
ENSG00000114019	AMOTL2	0	0	0	1.99649
ENSG00000116337	AMPD2	0	1.61509	0	2.13147
ENSG00000133805	AMPD3	0	2.38401	0	2.75893
ENSG00000145020	AMT	0	-1.11726	0	-1.34334
ENSG00000013523	ANGEL1	0	-1.53925	0	-1.60698
ENSG00000174606	ANGEL2	0	-1.3087	0	-1.43824
ENSG00000154188	ANGPT1	0	-1.01807	0	-1.68578
ENSG00000091879	ANGPT2	0	0	0	2.63981
ENSG00000167772	ANGPTL4	0	7.25963	0	7.14968
ENSG00000029534	ANK1	0	-1.33118	0	0
ENSG00000151150	ANK3	0	-1.29854	0	-1.40135
ENSG00000132623	ANKEF1	0	0	0	-1.15087
ENSG00000131503	ANKHD1	0	0	0	1.13659
ENSG00000170209	ANKK1	0	0	0	-4.18632
ENSG00000176915	ANKLE2	0	0	0	1.21625
ENSG00000229152	ANKRD10-IT1	0	0	0	-1.33859
ENSG00000101745	ANKRD12	0	1.07287	0	0
ENSG00000217165	ANKRD18EP	0	-1.47191	0	-1.826
ENSG00000196593	ANKRD20A19P	0	0	0	5.32316
ENSG00000277112	ANKRD20A21P	0	-3.0545	0	-4.16679
ENSG00000145700	ANKRD31	0	0	0	-2.29742
ENSG00000164236	ANKRD33B	0	2.24655	0	2.56164
ENSG00000186352	ANKRD37	0	5.66176	0	4.76132
ENSG00000137494	ANKRD42	0	0	0	-1.09946
ENSG00000135299	ANKRD6	0	0	0	-1.0019
ENSG00000157999	ANKRD61	0	0	0	-1.42218
ENSG00000156381	ANKRD9	0	1.8615	0	1.50067
ENSG00000175311	ANKS4B	0	-3.46874	0	-3.8105
ENSG00000163516	ANKZF1	0	3.02978	0	2.93332
ENSG00000171714	ANO5	0	-1.25715	0	-1.52265
ENSG00000237276	ANO7L1	0	1.62994	0	1.36668
ENSG00000166825	ANPEP	0	-1.52938	0	-1.78917
ENSG00000177721	ANXA2R	0	0	0	-1.23292
ENSG00000138772	ANXA3	0	0	0	1.12974
ENSG00000197043	ANXA6	0	-1.39865	0	-1.58355
ENSG00000143412	ANXA9	0	-1.16646	0	-1.11726
ENSG00000131480	AOC2	0	1.44212	0	1.30588
ENSG00000131471	AOC3	0	1.61303	0	1.89732
ENSG00000260105	AOC4P	0	0	0	2.76312
ENSG00000138356	AOX1	0	0	0	1.08471
ENSG00000273017	AP000240.1	0	2.16405	0	0
ENSG00000261610	AP000265.1	0	0	0	2.80584
ENSG00000227755	AP000344.1	0	0	0	-1.92097
ENSG00000248409	AP000344.2	0	-1.78379	0	-2.65085
ENSG00000234353	AP000346.2	0	0	0	-4.57497
ENSG00000255774	AP000439.2	0	0	0	-2.2783
ENSG00000255139	AP000442.2	0	1.17469	0	1.93203
ENSG00000270093	AP000473.2	0	-2.783	0	-6.71706
ENSG00000246889	AP000487.1	0	1.51187	0	1.41737
ENSG00000272872	AP000525.1	0	-1.28412	0	-3.61956
ENSG00000237299	AP000534.2	0	0	0	2.42422
ENSG00000272954	AP000553.1	0	0	0	-6.01212
ENSG00000280269	AP000577.1	0	2.1613	0	2.33359
ENSG00000254602	AP000662.2	0	-1.56683	0	0
ENSG00000228107	AP000692.1	0	1.4635	0	1.6464
ENSG00000233818	AP000695.2	0	3.45347	0	1.91198
ENSG00000256448	AP000763.3	0	2.413	0	0
ENSG00000173727	AP000769.1	0	1.88719	0	1.16826
ENSG00000255959	AP000777.2	0	0	0	3.63195
ENSG00000255893	AP000786.1	0	-1.07677	0	-3.46445
ENSG00000263884	AP000845.1	0	-2.94761	0	-3.50506
ENSG00000272788	AP000864.1	0	0	0	2.68556
ENSG00000245498	AP000866.1	0	-2.38207	0	-2.40729
ENSG00000254941	AP000866.4	0	0	0	-6.60852
ENSG00000247137	AP000873.2	0	-1.4705	0	-1.63529
ENSG00000254676	AP000873.4	0	1.94658	0	1.97221
ENSG00000265907	AP000919.2	0	4.86355	0	0
ENSG00000272625	AP000919.4	0	2.32943	0	2.47181
ENSG00000279742	AP000974.1	0	-2.21877	0	0
ENSG00000264635	AP001020.2	0	0	0	1.59865
ENSG00000267199	AP001029.2	0	0	0	-1.32349
ENSG00000273284	AP001033.2	0	2.44658	0	1.96246
ENSG00000184441	AP001062.1	0	1.17192	0	1.19786
ENSG00000265413	AP001094.2	0	0	0	1.09409
ENSG00000245156	AP001107.1	0	1.17481	0	2.00161
ENSG00000255468	AP001107.9	0	0	0	-1.19108
ENSG00000265490	AP001178.2	0	1.70507	0	1.65892
ENSG00000245571	AP001258.1	0	-1.73533	0	-1.97745
ENSG00000279459	AP001271.2	0	2.14688	0	0
ENSG00000255062	AP001318.3	0	-2.08553	0	0
ENSG00000269570	AP001350.1	0	0	0	2.22947
ENSG00000280010	AP001350.2	0	2.42743	0	2.59931
ENSG00000248027	AP001351.1	0	0	0	-6.57045
ENSG00000254837	AP001372.2	0	-1.09126	0	-2.02135
ENSG00000233783	AP001442.1	0	5.1413	0	0
ENSG00000239415	AP001469.3	0	-1.04886	0	-1.90036
ENSG00000276529	AP001505.2	0	2.20167	0	1.62862
ENSG00000280339	AP001528.3	0	-2.7477	0	-3.30526
ENSG00000255433	AP001803.2	0	0	0	-3.7078
ENSG00000179038	AP001885.1	0	4.07246	0	3.45478
ENSG00000241170	AP001992.1	0	1.14041	0	1.56266
ENSG00000254484	AP002336.1	0	3.73811	0	3.12523
ENSG00000254604	AP002336.2	0	1.69309	0	0
ENSG00000255539	AP002336.3	0	3.85229	0	0
ENSG00000179240	AP002360.1	0	-1.7196	0	-3.05698
ENSG00000271757	AP002360.3	0	0	0	-3.34054
ENSG00000272301	AP002360.4	0	-1.83845	0	-2.69831
ENSG00000280367	AP002364.1	0	0	0	-1.39054
ENSG00000256616	AP002414.2	0	-1.02849	0	0
ENSG00000267533	AP002414.4	0	1.04705	0	0
ENSG00000225805	AP002495.1	0	0	0	-2.83204
ENSG00000254469	AP002495.2	0	0	0	-1.03069
ENSG00000254449	AP002765.1	0	1.19026	0	0
ENSG00000255031	AP002807.1	0	1.38111	0	1.07695
ENSG00000270179	AP002840.2	0	0	0	-3.59546
ENSG00000253633	AP002852.2	0	6.75967	0	6.07702
ENSG00000272037	AP002907.1	0	0	0	1.30489
ENSG00000255508	AP002990.1	0	-1.03887	0	-1.83404
ENSG00000255236	AP002992.1	0	0	0	-1.44081
ENSG00000254614	AP003068.2	0	0	0	-1.72482
ENSG00000280379	AP003072.5	0	0	0	2.04696
ENSG00000254783	AP003084.1	0	1.37844	0	0
ENSG00000260808	AP003096.1	0	1.88904	0	1.487
ENSG00000254502	AP003097.1	0	0	0	1.17719
ENSG00000255100	AP003119.2	0	0	0	-1.5093
ENSG00000261578	AP003119.3	0	1.00349	0	1.31334
ENSG00000253263	AP003354.1	0	-6.04477	0	0
ENSG00000254281	AP003354.2	0	0	0	-2.54481
ENSG00000253669	AP003356.1	0	1.66039	0	0
ENSG00000255121	AP003392.4	0	-1.44635	0	-3.60298
ENSG00000261087	AP003469.4	0	2.32571	0	2.5793
ENSG00000255455	AP003486.2	0	-1.09953	0	-1.42089
ENSG00000272703	AP005137.2	0	3.56444	0	0
ENSG00000267733	AP005264.6	0	-1.66219	0	-2.14
ENSG00000266805	AP005432.1	0	0	0	4.74328
ENSG00000263847	AP005899.1	0	2.03823	0	1.52699
ENSG00000228463	AP006222.1	0	1.02552	0	1.42648
ENSG00000254867	AP006287.1	0	4.86355	0	5.00377
ENSG00000260949	AP006545.1	0	0	0	2.41317
ENSG00000255142	AP006621.2	0	0	0	-1.68515
ENSG00000255284	AP006621.3	0	0	0	-1.11757
ENSG00000279672	AP006621.5	0	0	0	-1.42207
ENSG00000134262	AP4B1	0	-1.46413	0	-1.75006
ENSG00000226167	AP4B1-AS1	0	0	0	-1.97079
ENSG00000107282	APBA1	0	-2.28163	0	0
ENSG00000011132	APBA3	0	1.42711	0	1.49509
ENSG00000134982	APC	0	-1.27114	0	-1.09389
ENSG00000164062	APEH	0	0	0	-1.1798
ENSG00000235910	APOA1-AS	0	2.65898	0	2.64275
ENSG00000130203	APOE	0	1.02696	0	1.19838
ENSG00000100342	APOL1	0	1.52924	0	1.54831
ENSG00000128335	APOL2	0	2.38772	0	2.36181
ENSG00000128313	APOL5	0	6.12458	0	0
ENSG00000221963	APOL6	0	-1.53223	0	-2.94291
ENSG00000178878	APOLD1	0	1.16433	0	0
ENSG00000260240	APOOP5	0	1.31189	0	1.87298
ENSG00000178301	AQP11	0	-1.83467	0	-1.66385
ENSG00000165272	AQP3	0	-1.00807	0	-1.01776
ENSG00000021776	AQR	0	-1.36147	0	-1.03895
ENSG00000169083	AR	0	-1.6359	0	-1.66696
ENSG00000047365	ARAP2	0	0	0	1.3398
ENSG00000134287	ARF3	0	0	0	-1.08738
ENSG00000165527	ARF6	0	1.26237	0	1.44203
ENSG00000112379	ARFGEF3	0	2.40156	0	2.26335
ENSG00000081181	ARG2	0	1.52019	0	2.25679
ENSG00000175220	ARHGAP1	0	-1.01162	0	-1.35534
ENSG00000071205	ARHGAP10	0	0	0	1.136
ENSG00000198826	ARHGAP11A	0	-1.03916	0	-1.07782
ENSG00000146376	ARHGAP18	0	0	0	-1.09345
ENSG00000137727	ARHGAP20	0	0	0	3.45478
ENSG00000128805	ARHGAP22	0	1.77976	0	1.23578
ENSG00000275832	ARHGAP23	0	1.2498	0	1.42882
ENSG00000186517	ARHGAP30	0	0	0	1.04474
ENSG00000004777	ARHGAP33	0	0	0	-1.55088
ENSG00000006740	ARHGAP44	0	-1.13088	0	-1.49588
ENSG00000180448	ARHGAP45	0	1.49778	0	1.43982
ENSG00000258655	ARHGAP5-AS1	0	0	0	1.10301
ENSG00000104880	ARHGEF18	0	1.2344	0	1.22565
ENSG00000114790	ARHGEF26	0	-1.24175	0	0
ENSG00000214944	ARHGEF28	0	1.26857	0	0
ENSG00000183111	ARHGEF37	0	1.12268	0	0
ENSG00000136002	ARHGEF4	0	2.5973	0	2.91002
ENSG00000165801	ARHGEF40	0	-1.16131	0	0
ENSG00000102606	ARHGEF7	0	1.2348	0	1.00172
ENSG00000131089	ARHGEF9	0	0	0	-1.92028
ENSG00000116017	ARID3A	0	3.02418	0	2.90262
ENSG00000179361	ARID3B	0	2.3268	0	2.91697
ENSG00000196843	ARID5A	0	3.63333	0	3.31117
ENSG00000268223	ARL14EPL	0	4.2331	0	5.0452
ENSG00000122644	ARL4A	0	0	0	1.17763
ENSG00000218996	ARL4AP5	0	2.80924	0	3.39138
ENSG00000188042	ARL4C	0	1.52184	0	1.54447
ENSG00000165997	ARL5B	0	2.4271	0	2.44675
ENSG00000182196	ARL6IP4	0	1.49024	0	0
ENSG00000143862	ARL8A	0	1.08993	0	1.16324
ENSG00000118690	ARMC2	0	0	0	-1.17239
ENSG00000135931	ARMC9	0	0	0	-1.06143
ENSG00000184867	ARMCX2	0	0	0	3.96285
ENSG00000196440	ARMCX4	0	-1.32356	0	-1.88146
ENSG00000125962	ARMCX5	0	-1.36398	0	-1.25797
ENSG00000271147	ARMCX5-GPRASP2	0	0	0	-1.0822
ENSG00000245311	ARNTL2-AS1	0	0	0	2.68147
ENSG00000242498	ARPIN	0	-1.30516	0	-1.97833
ENSG00000172995	ARPP21	0	1.82668	0	0
ENSG00000113369	ARRDC3	0	2.70039	0	3.01152
ENSG00000140450	ARRDC4	0	-1.98857	0	-1.50994
ENSG00000006756	ARSD	0	-1.11262	0	-1.65839
ENSG00000157399	ARSE	0	0	0	-1.38763
ENSG00000141337	ARSG	0	0	0	-1.36813
ENSG00000183876	ARSI	0	0	0	1.22936
ENSG00000173409	ARV1	0	-1.26386	0	-1.11669
ENSG00000099889	ARVCF	0	0	0	1.65496
ENSG00000004848	ARX	0	-1.24159	0	-1.67248
ENSG00000204147	ASAH2B	0	-1.84363	0	-1.47787
ENSG00000088280	ASAP3	0	-1.37465	0	-1.07432
ENSG00000165192	ASB11	0	6.94558	0	0
ENSG00000196372	ASB13	0	0	0	-1.61229
ENSG00000161664	ASB16	0	-1.74963	0	-1.30614
ENSG00000267080	ASB16-AS1	0	0	0	-1.26263
ENSG00000177981	ASB8	0	-1.01735	0	0
ENSG00000102048	ASB9	0	0	0	-1.38809
ENSG00000232237	ASCL5	0	-1.77057	0	-1.62372
ENSG00000111875	ASF1A	0	-1.67798	0	-1.28948
ENSG00000105011	ASF1B	0	0	0	-1.74182
ENSG00000141505	ASGR1	0	0	0	1.11437
ENSG00000129691	ASH2L	0	-1.14512	0	-1.22127
ENSG00000256394	ASIC5	0	-3.09535	0	-7.02924
ENSG00000244723	ASLP1	0	0	0	-3.65273
ENSG00000196433	ASMT	0	0	0	-6.27142
ENSG00000156802	ATAD2	0	-1.34779	0	-1.71751
ENSG00000176208	ATAD5	0	0	0	-1.62439
ENSG00000123268	ATF1	0	0	0	1.06081
ENSG00000128272	ATF4	0	1.55629	0	1.58151
ENSG00000228218	ATF4P3	0	1.69775	0	1.47576
ENSG00000256167	ATF4P4	0	1.51705	0	1.52713
ENSG00000171681	ATF7IP	0	-1.41887	0	-1.71818
ENSG00000166669	ATF7IP2	0	0	0	-1.10431
ENSG00000123395	ATG101	0	1.09542	0	0
ENSG00000145782	ATG12	0	1.30264	0	1.5004
ENSG00000224121	ATG12P2	0	4.64339	0	0
ENSG00000168010	ATG16L2	0	0	0	-1.21989
ENSG00000110046	ATG2A	0	0	0	1.04787
ENSG00000125703	ATG4C	0	-1.0828	0	0
ENSG00000130734	ATG4D	0	0	0	1.04333
ENSG00000198925	ATG9A	0	1.19779	0	1.39468
ENSG00000181652	ATG9B	0	0	0	1.01256
ENSG00000138363	ATIC	0	0	0	-1.17142
ENSG00000145246	ATP10D	0	-1.52505	0	-1.12184
ENSG00000132681	ATP1A4	0	0	0	2.93627
ENSG00000143153	ATP1B1	0	0	0	1.09491
ENSG00000129244	ATP1B2	0	0	0	2.54535
ENSG00000244124	ATP1B3-AS1	0	1.95838	0	2.72552
ENSG00000166896	ATP23	0	0	0	-1.18243
ENSG00000064270	ATP2C2	0	1.16605	0	1.12841
[truncated: 5,059 more rows]
