# Supplementary material for: Novel Host Pathways Govern Epithelial Cell Invasion of Aspergillus fumigatus
Source: Microbiol Spectr. 2023 May 31;11(4):e00084-23. doi: 10.1128/spectrum.00084-23 (PMC10434228; doi:10.1128/spectrum.00084-23)
Supplement: Supplemental file 3 — Table S3. Download spectrum.00084-23-s0002.xlsx, XLSX file, 0.04 MB [file spectrum.00084-23-s0002.xlsx]

## Sheet: Sheet1
Table S3. Upstream Regulator analysis of host pathways in response to A. fumigatus infection.
Values represent Z-scores
Z>2 indicates predicted activation
Z<2 indicates predicted repression.
A value of "0" indicates no significant overlap with the differentially expressed genes and the list known pathways targets.
Upstream regulator	Af293-infected vs. uninfected; 6h	Af293-infected vs. uninfected; 16h	CEA10-infected vs. uninfected; 6h	CEA10-infected vs. uninfected; 16h
TP53	0	2.9451	5.3748	6.54313
TNF	0	6.63204	5.50078	8.39944
P38 MAPK	0	2.16308	4.41459	4.09948
IFNG	0	1.64557	4.22869	2.84592
NFkB (complex)	0	4.42946	4.44507	5.16903
RELA	0	4.03935	4.15567	4.85782
SMARCA4	0	4.06275	3.89885	5.13019
TGFB1	0	3.42873	3.56108	4.71658
IL1B	0	4.47649	4.08465	5.23453
ERK	0	4.24976	3.87412	5.21324
SLC29A1	0	0	2.82843	1.88982
TREM1	0	5.33576	3.82641	6.10679
FOXO3	0	1.83974	3.20206	3.05717
FOXL2	0	3.74654	3.71987	4.42719
KITLG	0	0	2.20128	2.05517
PRKCD	0	4.7354	3.64712	5.22526
CD40LG	0	3.24363	3.41335	3.96539
IL1A	0	5.57898	4.08557	5.56315
CEBPB	0	1.93636	2.40063	3.54411
RIPK1	0	0	2	2
PLCE1	0	0	2	2
BIRC3	0	0	1.99201	1.99201
NUPR1	0	13.2818	3.57771	13.67
MAPK14	0	0.884652	2.23607	2.61116
Cdk	0	0	1.9799	1.9799
HRAS	0	0	1.95962	1.95962
CEBPA	0	1.65748	2.6295	2.9093
TLR7	0	3.13482	3.68206	3.28732
IL33	0	0	1.96089	1.87009
EP300	0	-0.846649	2.23421	0.739014
PDGF BB	2.44875	6.1083	5.38477	6.92402
CD14	0	0	1.94878	1.77005
TGM2	0	1.54066	2.78947	2.41054
FOXO1	0	1.26322	2.82994	2.04308
OSCAR	0	2.49615	2.64575	3.35659
Jnk	0	2.15939	3.25765	2.37403
EZH2	0	2.99224	3.18316	3.24875
IL2	0	2.14528	2.20043	3.3587
IL18	0	2.174	2.61176	2.96986
TLR4	0	3.46646	2.87741	3.95595
WNT5A	0	0.0268017	1.99378	1.27097
STAT1	0	-0.458079	2.41234	0.353152
MAP3K14	0	1.6	2.21565	2.59384
IL17A	0	3.21445	3.021	3.39317
ECSIT	0	4.0781	2.95006	4.31524
CSF2	0	2.57195	2.96113	2.79009
F2	0	0.978068	2.38956	1.76147
TP63	0	0.307885	2.34082	1.12746
CAMP	0	2.32453	2.2802	3.198
EGF	0	3.90309	2.94423	4.11047
PGR	0	2.39695	2.35867	3.17675
MAP2K1/2	0	3.1033	2.93298	3.29053
ELAVL1	0	0	1.94766	1.15102
FOXO4	0	1.70588	1.99655	2.79145
BAG1	0	0.27735	1.98248	1.35294
SMAD4	0	1.16022	2.02732	2.12035
JUN	0	2.93369	2.70432	3.16387
Cg	0	3.08457	2.4198	3.59761
ELK1	0	-0.0154543	1.9799	0.901903
F7	0	3.34043	2.47374	3.74133
PPRC1	0	3.62329	2.19089	4.29797
ERK1/2	0	4.25642	3.52852	3.56868
Immunoglobulin	0	2.33513	2.44949	2.68877
CHUK	0	0.725866	1.96946	1.55496
IGF1	0	0.605407	1.69254	1.6952
IL4	0	1.71559	2.09806	2.37176
ERBB2	0	0.344073	3.08716	-0.000724399
FOS	0	2.54951	2.2188	3.05796
TNFSF14	0	3.12748	2.41384	3.43183
IKBKB	0	2.44224	2.42437	2.67652
C5	0	1.21804	1.98607	1.88253
IL1	0	2.2188	2.23607	2.6295
EGR1	0	3.42802	2.39452	3.67204
I kappa b kinase	0	0	0	2.6264
SELPLG	0	3.31662	2.44949	3.4641
NCR2	0	2.17956	2.21321	2.55876
CD40	0	1.50239	2.08102	2.00477
IFNL1	0	-2.14358	2.16525	-1.76162
ATF2	0	1.17833	1.98052	1.74113
IL27	0	0	1.54746	0.973764
S100A8	0	2.18246	1.95432	2.74868
MAP2K1	0	2.65649	2.44576	2.72791
SP1	0	1.72904	1.77666	2.41887
TAF6	0	0	1.06749	1.38675
HIF1A	0	4.94854	2.77599	4.62439
CCL2	0	-0.521271	1.68719	0.2392
ATM	0	1.78227	1.93927	2.2723
VTN	0	0	0	2.42821
WWTR1	0	0	0	2.42536
TNFRSF1A	0	1.98052	1.97697	2.42884
PLG	0	1.96957	1.96708	2.41744
CDK9	0	2.60652	2.20723	2.78716
EDN1	0	2.39205	2.1927	2.58595
PF4	0	2.19531	1.97246	2.60532
Collagen type II	0	2.33333	2	2.7136
TLR2	0	3.77489	2.33033	3.82072
IKBKE	0	1.34164	1.43208	2.27381
NANOG	0	2.13809	2	2.5
CXCL8	0	0	0.417562	1.94271
MYD88	0	2.41014	2.17891	2.59086
POU5F1	0	1.69213	1.05045	2.97506
CREB1	0	0.852851	2.21315	0.963338
TRAF6	0	0.727607	1.98248	1.02565
RNF31	0	1.13389	2	1.41421
ACTN4	0	0	0	2.23607
ADORA3	0	2	2	2.23607
EHF	0	-0.229416	2	0
F2RL1	0	0	0	2.20564
Smad	0	0	0	2.20093
IL36B	0	2.21315	1.99323	2.41625
ITGA6	0	0	0	2.18275
PTGS2	0	3.02165	2.22311	2.97622
TNFSF12	0	2.20747	1.9658	2.41926
OSM	0	0.50637	1.99378	0.683632
ABL1	0	0	1.34164	0.816497
ITGAV	0	0	0	2.15666
PI3K (family)	0	1.79779	2.63253	1.31684
PI3K (complex)	0	0.470503	1.45521	1.1664
KLF6	0	0.00812901	1.43894	0.673143
EGFR	0	2.76812	2.3461	2.52435
STAT3	0	1.88933	1.29641	2.6947
ETS1	0	0	0	2.08407
IL6	0	1.95594	1.56613	2.44039
GLI1	0	1.78897	1.38318	2.44927
BCR (complex)	0	1.58771	2.04302	1.5487
SAFB2	0	-2	0	0
NPSR1	0	0	0	2
TAZ	0	0	0	2
RLIM	0	0	0	2
RTKN	0	0	0	2
CYBA	0	0	0	2
CSNK2A1	0	0	0	2
VCP	0	0	0	2
Aldose Reductase	0	0	0	2
mir-204	0	2	2	2
HDL	0	-1.99378	0	0
GDF15	0	0	0	1.99378
TGFA	0	2.78463	1.99378	2.78463
AMH	0	0	0	1.99174
JAG1	0	0	0	1.9868
CDK7	0	0	0	1.9868
ARNT	0	0	0	1.9799
HMGB1	0	1.3565	1.79417	1.54121
FAT1	0	2.19977	1.97438	2.19977
Integrin	0	0	0	1.96865
TGFBR1	0	0	0	1.96865
Ap1	0	3.08901	2.16899	2.88684
TLR5	0	2.40694	1.96559	2.40694
TLR1	0	2.41234	1.95962	2.41234
TLR7/8	0	3.35659	1.40841	3.90007
SRSF3	0	0	0	1.95083
IL31	0	0	0	1.92916
BTK	0	0.565099	1.02565	1.42687
TCR	0	2.43586	1.673	2.64313
PIM1	0	0	0	1.87059
MET	0	1.36309	1.43208	1.79408
HDAC6	0	1.78227	2.2188	1.42374
PRKCE	0	2.37952	1.29813	2.93707
BIRC2	0	0.730153	1.13344	1.40414
NFKB1	0	2.32561	2.13335	1.99318
ASAH1	0	-1.7669	0	0
VEGFA	0	0.58129	0	2.34797
TBK1	0	0	0	1.75881
IL5	0	1.59111	2.23607	1.11378
STAT5a/b	0	0	0	1.74416
TNFSF11	0	0	0	1.71823
TLR9	0	2.70926	2.18601	2.23733
BMP4	0	0.61096	0	2.32105
SYVN1	0	1.88982	1.66667	1.91485
NTRK1	0	2.15255	2.2188	1.59257
TMSB4	0	0	0	1.63299
SRA1	0	-0.322045	0	1.28718
SPHK1	0	2.36384	1.43208	2.5289
BRD7	0	0	0.927173	0.662589
TRAF2	0	2.42536	2	1.97021
TP73	0	-0.250837	0.319078	0.970057
AR	0	1.01086	1.38325	1.14084
PDLIM2	0	0	1	0.493197
CCL5	0	3.16228	2.4327	2.21359
LDL	0	2.94767	1.99585	2.42559
CXCL12	0	0	1.46509	0
TERT	0	2.56273	1	3.01141
KMT5B	0	-1.446	0	0
HGF	0	3.21097	1.59633	3.06049
PTTG1	0	0.536895	0	1.98052
AHR	0	1.31698	1.95917	0.762448
OLR1	0	-1.38675	0	0
CCND1	0	-0.138037	0	1.24234
FPR2	0	0	0.688515	0.688515
MAPK1	0	1.76956	1.25357	1.89167
TWIST2	0	0.8318	0	2.2
PPARGC1A	0	0	1.34164	0
CYR61	0	1.74416	0	3.05565
NOTCH3	0	0.816497	0	2.12206
Lh	0	2.28145	1.78705	1.78001
NOX4	0	0.507673	1	0.777029
GAPDH	0	1.79476	0.650945	2.41248
YAP1	0	1.97021	1.63299	1.59472
TFAP4	0	0	0	1.2464
Mek	0	2.68238	1.69672	2.22259
HMGA1	0	0	0	1.23045
Growth hormone	0	1.15817	0	2.36648
LPL	0	0.772049	0	1.97021
PKM	0	0.546363	0	1.73793
SIM2	0	-1.18799	0	0
LIPG	0	0.772049	0	1.94878
PRNP	0	-1.5589	0.762493	-1.15356
IL3	0	1.27733	0.762493	1.67251
CTBP1	0	0	0	1.15404
ATF4	0	2.21299	1.94477	1.40996
PTGER2	0	0	0	1.13137
Ras	0	0	0	1.13137
Collagen type III	0	0	0	1.1094
TNFSF9	0	0	0	1.09109
THY1	0	0	0	1.08643
FSH	0	1.40998	1.52863	0.964666
BMI1	0	-1.06749	0	0
OSBPL8	0	0	0	1.03264
PROK2	0	-1	0	0
BCL2	0	0	0	1
DDX5	0	0	0	1
HSPB2	0	0	0	1
PRKDC	0	0	0	1
GAB2	0	1	0	2
LPAR1	0	1.43208	0	2.42487
DEF6	0	1.23718	0	2.22948
POU2F2	0	1.69775	1.34164	1.34715
UXT	0	1.60835	0.762493	1.83435
NRG1	0	0.728687	0	1.70361
CRHR1	0	0	0	0.974695
KDM5A	0	-0.242536	0	0.727607
MMP2	0	0	0	0.96564
IL32	0	1.72741	0.892895	1.79816
FN1	0	1.6283	0	2.59161
CD44	0	0.694159	1.65734	0
APP	0	0.51797	1.06878	0.41122
ARID3B	0	-0.953821	0	0
INS	0	-0.394122	0	0.54321
GH1	0	1.29987	0	2.23607
Interferon alpha	0	1.69331	1	1.6285
TSC22D3	0	0.152499	1.06749	0
PAEP	0	-0.896258	0	0
Pkc(s)	0	-0.186553	0.442192	0.267375
ITGB1	0	1.25144	0.810918	1.32193
SUZ12	0	1.09109	0	1.96396
RAF1	0	1.09109	0	1.96396
MYB	0	0.406854	0	1.27793
MIA	0	-0.848528	0	0
RAC1	0	2.54329	1	2.38348
MBD2	0	0	0	0.835619
LRP1	0	0.650945	0	1.4771
USP7	0	-0.816497	0	0
BACH1	0	-0.816497	0	0
ATG7	0	-0.797724	0	0
CLU	0	-0.557722	0	0.215666
CREBBP	0	0	0	0.762493
KL	0	0	0	0.762493
SMAD7	0	-0.741999	0	0
KLF9	0	0	0	0.727607
TGFBR2	0	0.842484	0	1.56131
KRAS	0	-0.293991	0	0.417448
Akt	0	1.88845	0.444554	2.1534
ADORA2A	0	0.797211	1.49137	0
ITGB3	0	1.49137	0	2.18365
HCAR2	0	0.447214	0	1.13389
PRKAA	0	-0.76806	0	-0.0885232
ZMYND10	0	0	0	0.650945
TXN	0	-0.632653	0	0
NFKB2	0	0.462573	0	1.09514
PPARD	0	0.221079	0	0.8401
EZR	0	-1.59117	0	-0.976471
BMP2	0	0	0	0.608113
TRIB3	0	-1.66448	0	-1.066
CARM1	0	0.816497	0	1.40556
SPP1	0	0	0	0.584194
CIP2A	0	-2.53837	0	-1.96009
SP3	0	2.0384	0	2.61281
MAPK8	0	1.70561	1.06878	1.21112
BRCA1	0	-1.2825	-0.411318	-0.30241
SMARCA2	0	-0.5547	0	0
LY6K	0	0	0	0.5547
MTOR	0	0	0	0.549557
FGF2	0	2.30198	0	2.82895
E2F6	0	2.64575	0	3.16228
KDM5B	0	2.46405	0	2.96799
CYP1B1	0	-1.23091	0	-0.727607
IL21	0	0	0	0.497825
PTAFR	0	2.12696	0	2.60827
EIF2AK2	0	0.236318	1.35294	-0.639903
Pka	0	0	0	0.471405
PRKCA	0	-0.374629	0.647059	-0.550387
ESRRG	0	1.75472	0	2.21052
HCK	0	0	0	0.449719
ELF4	0	2	0	2.44949
CASP8	0	0	0	0.447214
ICAM1	0	1.25357	0	1.69775
TNFSF10	0	-0.662201	1.18411	-1.40549
SNAI2	0	0	0	0.44004
RAB1B	0	-2.77161	0	-2.3353
Gm-csf	0	1.94099	0	2.37289
CDKN1A	0	1.97033	0	2.39981
ID1	0	1.96396	0	2.37635
Lymphotoxin	0	2.2188	0	2.6295
RUNX2	0	-0.406994	0	0
CDX2	0	-1.1138	0	-0.712581
CEBPD	0	0.327625	0	0.720637
TNFRSF8	0	1	0	1.38675
NMNAT1	0	0	0	0.365148
ITGAL	0	0.404226	0	0.768922
NAMPT	0	2.32737	0	2.67821
SERPINA1	0	0	0	0.348539
IL12B	0	2.6295	0	2.97534
YY1	0	-0.332309	0	0
mir-135	0	-0.710251	0	-0.379261
NEDD9	0	4.3788	0	4.70234
SENP7	0	-1.38675	0	-1.06749
YBX1	0	2.33333	0	2.64575
SPRY2	0	0.163124	0	0.469507
SMARCE1	0	0.128037	0	0.426401
NOTCH1	0	1.28879	0.54294	1.04378
PAF1	0	2.06474	0	2.35702
FGF8	0	-1.29099	-1	0
DICER1	0	-1.23045	0	-0.945611
SRC (family)	0	0.970143	0	1.25357
CLCA2	0	0	0	0.27735
CTNNB1	0	2.33329	0	2.60231
PCGEM1	0	0	0	0.266371
CLDN7	0	0	0.246183	0
NPC1	0	0	0	0.246183
MEMO1	0	2	0	2.23607
S100A7	0	2	0	2.23607
AXL	0	1.9868	0	2.21565
SCUBE3	0	1.98052	0	2.20723
NCOA3	0	-0.0229221	0	0.201084
SIRT6	0	1.96895	0	2.19025
FOSL1	0	2.2	0	2.41608
SRC	0	2.28445	0	2.49303
SERPINF1	0	-0.447214	0	-0.239046
IFNA2	0	-2.21786	0	-2.01516
EGLN	0	-7.48631	0	-7.28532
JUNB	0	2.44949	0	2.64575
NCOA1	0	-0.194257	0	0
Tlr	0	2.35702	0	2.54841
Fcer1	0	2.61138	0	2.79574
SNAI1	0	0.253671	0	0.433657
PPARA	0	-0.134568	0	0.04
SOCS1	0	0.04	0	0.2111
mir-146	0	-2.44314	0	-2.28006
NR3C2	0	-0.478091	0.57735	-0.894737
IFNA1/IFNA13	0	-0.152499	0	0
mir-22	0	0	0	0.152499
MYOC	0	0	0	0.132453
RELB	0	1.81333	0	1.93871
HIC1	0	-2.38462	0	-2.26694
PIN1	0	-0.113961	0	0
PTEN	0	-0.712635	-0.469388	-0.14177
INHBA	0	0.131876	-0.727607	0.952786
SMAD3	0	2.24474	0	2.31614
Gsk3	0	-0.16186	0.424178	-0.526603
IRF1	0	0	0	0.0465746
HNF1A	0	-0.140138	0	-0.126552
HDAC4	0	0.220863	0	0.2299
IGFBP5	0	1.99756	0	2
RNF20	0	-2.44949	0	-2.44949
HIF1AN	0	-2.39112	0	-2.39112
JAK	0	-2.12132	0	-2.12132
IRF9	0	-2	0	-2
FASN	0	-2	0	-2
TRIM38	0	-1.99435	0	-1.99435
EGLN1	0	-1.98248	0	-1.98248
PDPK1	0	-1.95503	0	-1.95503
NLRP12	0	-1.94766	0	-1.94766
PLCD1	0	-1.92916	0	-1.92916
CETP	0	-1.34164	0	-1.34164
MDGA2	0	-1.13389	0	-1.13389
PTPRR	0	-1	0	-1
JAK3	0	-0.526235	0	-0.526235
MAVS	0	-0.519197	0	-0.519197
mir-24	0	-0.27735	0	-0.27735
PRKAR1A	0	-0.270719	0	-0.270719
PHB2	0	0.128037	0	0.128037
CTLA4	0	0.333333	0	0.333333
Igm	0	0.339422	0	0.339422
DDX58	0	0.664411	0	0.664411
SRF	0	0.848528	0	0.848528
ERBB4	0	1	0	1
MIF	0	1.44276	0	1.44276
ERBB3	0	1.47059	0	1.47059
mir-33	0	1.54351	0	1.54351
CSF3	0	1.63205	0	1.63205
BCL11B	0	1.70941	0	1.70941
PCDH11Y	0	1.78227	0	1.78227
IQGAP1	0	1.92916	0	1.92916
S100A9	0	1.96572	0	1.96572
IL36G	0	1.97566	0	1.97566
AGR2	0	1.97697	0	1.97697
SP4	0	1.9799	0	1.9799
XIAP	0	1.98248	0	1.98248
FCER1G	0	1.98248	0	1.98248
DCLK1	0	1.98248	0	1.98248
MAPKAPK2	0	1.9868	0	1.9868
IKBKG	0	1.99756	0	1.99756
ULBP1	0	2	0	2
CAPN3	0	2	0	2
KDM8	0	2	0	2
TRPM2	0	2.13201	0	2.13201
NFAT5	0	2.2043	0	2.2043
RPS6KA3	0	2.20469	0	2.20469
TLR6	0	2.2188	0	2.2188
ECM1	0	2.23331	0	2.23331
IL1RAP	0	2.23607	0	2.23607
CXCR4	0	2.41512	0	2.41512
DUSP1	0	-0.912886	-0.918708	-0.012963
FAS	0	-1.50687	-0.388685	-1.14532
LY6E	0	-1.8034	-0.390567	-1.46059
ESR2	0	1.41242	0	1.35293
RNF2	0	-1.06749	0	-1.13137
HDAC2	0	0	0	-0.070691
CSF1	0	2.33333	0.6	1.64648
PLAUR	0	1.99378	0	1.9047
mir-210	0	0	0	-0.0949158
PRL	0	-2.15952	0	-2.28343
STUB1	0	0	0	-0.128037
FOXA1	0	-0.769626	0	-0.901146
miR-515-5p (and other miRNAs w/seed UCUCCAA)	0	0.132453	0	0
UPF2	0	0	-0.152499	0
KLF5	0	0.288009	0	0.127804
EPAS1	0	2.75364	0.191663	2.39973
SMAD2	0	1.51765	0	1.33697
EIF2AK3	0	2.40043	0	2.20891
SAA1	0	0.191663	0	0
NCOR2	0	0.191663	0	0
AGER	0	-0.775515	-0.282843	-0.69192
MMP9	0	2.19089	0	1.97553
IFNB1	0	-2.03701	0	-2.25354
IL37	0	-1.94426	0	-2.17026
AZGP1	0	-1.10704	0	-1.33366
MAX	0	-1.88982	0	-2.12132
MNT	0	-1.88982	0	-2.12132
SIN3A	0	-1.88982	0	-2.12132
NELFE	0	-1.93449	0	-2.1693
HELLS	0	-2	0	-2.23607
NELFA	0	-2	0	-2.23607
NELFCD	0	-2	0	-2.23607
NKX2-1	0	-1.99323	0	-2.22948
Hsp70	0	2.20583	0	1.96865
Hsp27	0	1.75096	1.48963	0
TCF7L2	0	0.265684	0	0
HSPA5	0	-1.65598	0	-1.92325
MUC4	0	0.270719	0	0
PARP1	0	1.25357	0	0.970143
NPC2	0	-0.61017	0	-0.894737
MYCN	0	1.50111	0	1.2
PPARG	0	1.16563	-0.0173946	0.880167
RB1	0	-0.185695	0	-0.522233
WWC1	0	-1	0	-1.34164
estrogen receptor	0	-1.59652	-0.0932505	-1.85471
FOXM1	0	-0.3364	0	-0.689674
NFKBIA	0	-0.130189	0	-0.485071
NCOA2	0	1.34804	0	0.990148
DDB2	0	0	0	-0.35944
TFAP2A	0	-0.927173	0	-1.28745
MUC1	0	0.770103	0	0.404782
ACSL5	0	0.377964	0	0
mir-1	0	-2.44949	0	-2.82843
LEF1	0	0.403473	0	0
CDH1	0	-1.44132	0	-1.84895
SPARC	0	-0.326869	0	-0.739106
TLR3	0	2.80523	0	2.38887
EIF3E	0	0.613909	0	0.189389
Hsp90	0	0.429302	0	0
XBP1	0	0.277306	-0.152499	0
EHMT2	0	0.371647	0	-0.0678844
PNN	0	0	0	-0.447214
KEAP1	0	0.447214	0	0
KMT2A	0	0.447214	0	0
miR-143-3p (and other miRNAs w/seed GAGAUGA)	0	0.469388	0	0
SPDEF	0	-1.09322	0	-1.57143
CAV1	0	1.9799	0	1.50111
RBM5	0	-0.756098	0	-1.2439
E2f	0	-2.82843	0	-3.31662
FABP2	0	0	0	-0.492366
PIK3R1	0	1.06749	0	0.5547
THRB	0	-0.221621	0	-0.769919
mir-373	0	-1.4918	0	-2.0422
let-7	0	0	0	-0.560676
A2M	0	1.34944	0	0.758775
NFATC2	0	1.96746	0	1.36938
mir-15	0	0.897122	0	0.298246
IL15	0	3.47464	0	2.87402
PPP2R5C	0	-2.7136	0	-3.31662
PADI2	0	2.23607	0	1.63299
mir-155	0	0.392636	0	-0.247147
NDRG1	0	-1.24475	0	-1.89114
miR-491-5p (and other miRNAs w/seed GUGGGGA)	0	0	0	-0.659276
SH3KBP1	0	-0.128037	0	-0.787562
MITF	0	-2.7462	0	-3.42059
RUVBL1	0	1.26491	0	0.57735
mir-7	0	0	0	-0.690374
ESR1	0	0.0433378	-0.231215	-0.419848
H2AFY	0	0.0932505	-0.447214	-0.167836
BTG2	0	0.727607	0	0
IL12 (complex)	0	-0.29482	0	-1.02259
TWIST1	0	0.73579	0	0
DCAF1	0	-0.676716	0	-1.4501
CRHR2	0	0	0	-0.774758
DAB2IP	0	0	0	-0.786832
WISP2	0	-0.957503	0	-1.77176
RAE1	0	0.816497	0	0
ST6GALNAC1	0	0.848528	0	0
mir-515	0	-1.30753	0	-2.15728
ITGB4	0	0.854242	0	0
IL25	0	0	-0.156706	-0.700107
DNA-methyltransferase	0	0	0	-0.889658
IgG	0	-4.78819	-1.67726	-4.00352
FOXP1	0	0	0	-0.970143
NFE2L2	0	-0.90975	0	-1.88295
E2F3	0	0.61096	0	-0.370681
BUD23	0	-1	0	-1.98248
CRH	0	0	0	-0.984732
E2F1	0	0.917129	-0.654654	0.578907
GPS2	0	0	0	-1
NR1D1	0	0	0	-1
EFNA4	0	0	-1	0
EFNA3	0	0	-1	0
EFNA5	0	0	-1	0
CCNK	0	-2.74563	0	-3.75707
CD28	0	-2.59363	-1.61068	-1.99543
CTR9	0	0.707107	0	-0.333333
S1PR3	0	1.06749	0	0
S1PR1	0	1.06749	0	0
mir-150	0	0	0	-1.09109
STK11	0	0	0	-1.09743
RARA	0	0	-1	-0.105703
26s Proteasome	0	-0.448926	-0.0440618	-1.52536
miR-34a-5p (and other miRNAs w/seed GGCAGUG)	0	1.13833	0	0
Secretase gamma	0	1.13962	0	0
GSK3B	0	0.0733327	-0.845154	-0.221647
JAG2	0	-1.96116	-1.06749	-2.04302
PLA2G4A	0	1.15404	0	0
FGF7	0	0.666569	0	-0.50184
REL	0	1	-0.152499	-0.019996
IL10	0	0	-1.17444	0
SKP2	0	0	0	-1.18322
Creb	0	1.19452	0	0
IL13	0	0.514297	-0.745913	0.0499284
EFNA1	0	-2.11058	-1	-2.32379
ZNF281	0	0	0	-1.21854
RBPJ	0	-1.28571	-1	-1.51097
DNAJB6	0	1.23045	0	0
BRAF	0	1.17948	0	-0.0686463
SREBF2	0	0	0	-1.25674
MAPK9	0	-5.29948e-17	-0.963338	-0.295001
MED1	0	-0.333333	0	-1.60357
NR3C1	0	-0.631371	-1.0048	-0.918402
Hdac	-1.99822	-3.48884	-3.1313	-3.66655
CD24	0	-1.15404	0	-2.46871
ENG	0	0	0	-1.34164
PSMD10	0	1.34164	0	0
EIF4G1	0	0	0	-1.35401
CHEK1	0	2	0	0.640184
VHL	0	1.26057	0	-0.109819
miR-21-5p (and other miRNAs w/seed AGCUUAU)	0	1.37887	0	0
Pde4	0	0	-0.804722	-0.607994
mir-8	0	-1.04977	0	-2.48591
SHC1	0	0.436852	-1	0
IRF4	0	0	-0.654654	-0.829401
EFNA2	0	0.27735	-1	-0.242536
HSF1	0	1.54278	0	0
MGEA5	0	0.447214	-1.23045	0.0497827
BRD4	0	-0.201802	0	-1.90209
Nr1h	0	-2.58407	-2.2043	-2.083
TFRC	0	0	0	-1.72328
RABL6	0	-3.63803	0	-5.39641
CDKN2A	0	0	-0.752906	-1.0205
SCD	0	-2.36968	-2.15744	-2.01733
FGFR1	0	1.82036	0	0
SAFB	0	-3.05329	-2.2188	-2.68804
CDK5	0	1.88982	0	0
RNASEL	0	1.91485	0	0
MAPK7	0	1.95083	0	0
TLR8	0	1.96782	0	0
NUMB	0	0	0	-1.96865
BCAS2	0	0	0	-1.9799
PDCD4	0	-3.12029	-1.98248	-3.12029
Iga	0	0	0	-1.98248
BHLHE41	0	0	0	-1.98248
ADORA2B	0	1.98248	0	0
SAA	0	1.98443	0	0
ZC3H12A	0	0	0	-1.9868
MDM4	0	0	0	-1.98777
CDK12	0	0	0	-1.99924
TRAF3	0	-2.12132	-2	-2.12132
PCM1	0	0	0	-2
UBE3A	0	0	0	-2
PIAS1	0	0	0	-2
ZNF217	0	1	0	-1
miR-16-5p (and other miRNAs w/seed AGCAGCA)	0	0.0478978	0	-1.9896
SOX11	0	1.00597	-1.06749	0
S100A6	0	-2.88675	-2.23607	-2.84826
PAX8	0	0	0	-2.20501
HLX	0	-1.66667	-1.88982	-2.11058
MYC	0	-1.26041	-2.56998	-1.09057
MAP3K7	0	-0.176649	-1.33154	-1.25747
MYOCD	0	2.42536	0	0
TNFRSF18	0	-2	-2	-2.44949
NEUROG1	0	-1.60591	-2	-2.06474
SYK	0	0.503439	-1.16909	-0.808608
HMOX1	0	-0.463482	-1.94895	-1.04633
TOPBP1	0	-1.9868	-1.94766	-2.60641
AREG	0	0.361158	0	-2.24457
SATB1	0	-1.85964	-2.20723	-2.3955
mir-30	0	0.128037	-1.4	-1.21854
CBX5	0	-1.1416	-2.23607	-1.65567
COL18A1	0	-4.39109	-2.98481	-4.36627
CD3	0	-1.8352	-2.37801	-2.44363
miR-155-5p (miRNAs w/seed UAAUGCU)	0	-3.12029	-2.62071	-3.56111
TAB1	0	-0.307794	-2.2188	-1.1767
CBX7	0	-1.63299	-2.23607	-2.64575
ANXA2	0	1.35294	-1.67286	-0.382719
WT1	0	2.23963	-2.23607	1.00699
TAL1	0	-2.54522	-2	-4.09394
PRTN3	0	0	-1.94535	-1.87818
IL1RN	0	0.5366	-2.4327	-0.884027
REV1	0	0	-2	-2
ZFP36	0	0	-1.9868	-2.22378
AURKB	0	-1.41421	-2.77161	-3.4125
AURK	0	0.83205	-4.23077	-3.49929
ANLN	0	0.83205	-4.24264	-3.5
