# Supplementary material for: Novel Host Pathways Govern Epithelial Cell Invasion of Aspergillus fumigatus
Source: Microbiol Spectr. 2023 May 31;11(4):e00084-23. doi: 10.1128/spectrum.00084-23 (PMC10434228; doi:10.1128/spectrum.00084-23)
Supplement: Supplemental file 4 — Table S4. Download spectrum.00084-23-s0003.xlsx, XLSX file, 0.05 MB [file spectrum.00084-23-s0003.xlsx]

## Sheet: FungiDB_final_78
Table S4. Expression and annotation of core A. fumigatus genes that correlate with host gene expression.
Each Row represents on of the rows in the heatmap depicted in Figure 5.
	Log-transformed absolute expression (TPM) normalized across all samples
Gene ID	6h_AF293_A549_a	6h_AF293_A549_b	6h_AF293_A549_c	16h_AF293_A549_a	16h_AF293_A549_b	16h_AF293_A549_c	6h_CEA10_A549_a	6h_CEA10_A549_b	6h_CEA10_A549_c	16h_CEA10_A549_a	16h_CEA10_A549_b	16h_CEA10_A549_c	Gene ID	Potential Effect on Host responses	Gene Name or Symbol	Predicted Exposure to Host cells	# TM Domains	SignalP Peptide	Interpro ID	Interpro Description	PFam ID	PFam Description	PirSF ID	PirSF Description	Prositefamilies ID	Prositefamilies Description	Smart ID	Smart Description	Superfamily ID	Superfamily Description	TigrFam ID	TigrFam Description	Computed GO Component IDs	Computed GO Components (FungiDB)	Computed GO Function IDs	Computed GO Functions	Computed GO Process IDs	Computed GO Processes	Curated GO Component IDs	Curated GO Components (FungiDB)	Curated GO Function IDs	Curated GO Functions	Curated GO Process IDs	Curated GO Processes	EC numbers	EC numbers from OrthoMCL
Afu1g00530	1.06997	1.86387	2.1645	-0.618234	-0.830211	-0.826825	-25.2592	-25.2592	-25.2592	-25.2592	-25.2592	-25.2592	Afu1g00530	Repressor			0	not detected	IPR006001;IPR027417;IPR031322	Carbohydrate kinase, thermoresistant glucokinase;P-loop containing nucleoside triphosphate hydrolase;Shikimate kinase/gluconokinase	PF01202	Shikimate kinase/gluconokinase	N/A	N/A	N/A	N/A	N/A	N/A	SSF52540	P-loop containing nucleoside triphosphate hydrolase	TIGR01313	Carbohydrate kinase, thermoresistant glucokinase	N/A	N/A	GO:0005524;GO:0016301	ATP binding;kinase activity	GO:0005975	carbohydrate metabolic process	GO:0005575	cellular_component	GO:0046316	gluconokinase activity	GO:0046177	D-gluconate catabolic process	2.7.1.12 (Gluconokinase);2.7.1.71 (Shikimate kinase)	2.7.1.12 (Gluconokinase);2.7.1.71 (Shikimate kinase)
Afu1g01490	0.800399	1.74253	2.03715	-0.328534	-0.165272	-0.644016	-5.26405	-3.45081	-5.06388	-3.09109	-2.80013	-3.80538	Afu1g01490	Repressor			0	not detected	IPR027417	P-loop containing nucleoside triphosphate hydrolase	N/A	N/A	N/A	N/A	N/A	N/A	N/A	N/A	SSF52540	P-loop containing nucleoside triphosphate hydrolase	N/A	N/A	N/A	N/A	GO:0005515	protein binding	N/A	N/A	GO:0005575	cellular_component	GO:0003674	molecular_function	GO:0008150	biological_process	N/A	N/A
Afu1g01600	1.21089	1.27079	1.57234	-0.585482	0.0170893	-0.461439	-5.01089	-3.08419	-3.45081	-1.04171	-0.549231	-1.04616	Afu1g01600	Repressor			0	not detected	IPR002081;IPR005101;IPR006050;IPR018394;IPR036134;IPR036155	Cryptochrome/DNA photolyase class 1;Cryptochrome/DNA photolyase, FAD-binding domain;DNA photolyase, N-terminal;Cryptochrome/DNA photolyase class 1, conserved site, C-terminal;Cryptochrome/DNA photolyase, FAD-binding domain-like superfamily;Cryptochrome/photolyase, N-terminal domain superfamily	PF00875;PF03441	DNA photolyase, N-terminal;Cryptochrome/DNA photolyase, FAD-binding domain	N/A	N/A	N/A	N/A	N/A	N/A	SSF48173;SSF52425	Cryptochrome/DNA photolyase, FAD-binding domain-like superfamily;Cryptochrome/photolyase, N-terminal domain superfamily	N/A	N/A	GO:0005634	nucleus	GO:0003904;GO:0003729	deoxyribodipyrimidine photo-lyase activity;mRNA binding	GO:0071492;GO:0071483;GO:0070791;GO:0070797;GO:0000122;GO:0000719;GO:0018298	cellular response to UV-A;cellular response to blue light;cleistothecium development;negative regulation of cleistothecium development;negative regulation of transcription by RNA polymerase II;photoreactive repair;protein-chromophore linkage	N/A	N/A	N/A	N/A	N/A	N/A	N/A	4.1.99.3 (Deoxyribodipyrimidine photo-lyase)
Afu1g04100	0.420143	1.73022	1.82731	-0.655548	-0.461098	-0.809219	-2.51306	-1.11486	-1.99096	-1.41995	-1.63185	-1.84392	Afu1g04100	Repressor			0	not detected	N/A	N/A	N/A	N/A	N/A	N/A	N/A	N/A	N/A	N/A	N/A	N/A	N/A	N/A	N/A	N/A	N/A	N/A	N/A	N/A	GO:0005575	cellular_component	GO:0003674	molecular_function	GO:0008150	biological_process	N/A	N/A
Afu1g08810	1.07455	0.355235	0.498707	-0.424853	-0.355448	-0.479715	-0.423678	-0.0981686	-0.213699	-0.251894	-0.343486	-0.343462	Afu1g08810	Repressor			1	not detected	IPR000447;IPR006076;IPR031656;IPR036188	FAD-dependent glycerol-3-phosphate dehydrogenase;FAD dependent oxidoreductase;Alpha-glycerophosphate oxidase, C-terminal;FAD/NAD(P)-binding domain superfamily	PF01266;PF16901	FAD dependent oxidoreductase;Alpha-glycerophosphate oxidase, C-terminal	N/A	N/A	N/A	N/A	N/A	N/A	SSF51905;SSF54373	FAD/NAD(P)-binding domain superfamily	N/A	N/A	GO:0009331;GO:0016021;GO:0005739	glycerol-3-phosphate dehydrogenase complex;integral component of membrane;mitochondrion	GO:0004368;GO:0016491;GO:0052591	glycerol-3-phosphate dehydrogenase (quinone) activity;oxidoreductase activity;sn-glycerol-3-phosphate:ubiquinone-8 oxidoreductase activity	GO:0006072;GO:0055114	glycerol-3-phosphate metabolic process;obsolete oxidation-reduction process	GO:0005739	mitochondrion	N/A	N/A	N/A	N/A	1.1.5.3 (Glycerol-3-phosphate dehydrogenase)	1.1.5.3 (Glycerol-3-phosphate dehydrogenase);1.1.99.5 (Transferred entry: 1.1.5.3)
Afu1g17060	1.31339	1.77956	1.88699	-1.38939	-1.48052	-1.6766	-3.75107	-1.5899	-2.00657	-2.30126	-1.77484	-2.4775	Afu1g17060	Repressor			0	not detected	IPR011598;IPR036638	Myc-type, basic helix-loop-helix (bHLH) domain;Helix-loop-helix DNA-binding domain superfamily	PF00010	Myc-type, basic helix-loop-helix (bHLH) domain	N/A	N/A	N/A	N/A	SM00353	Myc-type, basic helix-loop-helix (bHLH) domain	SSF47459	Helix-loop-helix DNA-binding domain superfamily	N/A	N/A	GO:0005634	nucleus	GO:0046983	protein dimerization activity	N/A	N/A	N/A	N/A	N/A	N/A	GO:0008150	biological_process	N/A	N/A
Afu1g17370	1.59593	2.39062	1.54864	-2.68607	-1.18836	-2.22662	-26.0606	-26.0606	-26.0606	-26.0606	-26.0606	-26.0606	Afu1g17370	Repressor	scf1	Yes	0	not detected	IPR007250	Heat shock protein 9/12	PF04119	Heat shock protein 9/12	PIRSF002590	Heat shock protein 9/12	N/A	N/A	N/A	N/A	N/A	N/A	N/A	N/A	GO:0005737;GO:0005829;GO:0005768;GO:0030446;GO:0005634;GO:0005886;GO:0030445	cytoplasm;cytosol;endosome;hyphal cell wall;nucleus;plasma membrane;yeast-form cell wall	GO:0008289	lipid binding	GO:0007155;GO:0034605;GO:0071470;GO:0034599;GO:0010972;GO:1903614;GO:0007009	cell adhesion;cellular response to heat;cellular response to osmotic stress;cellular response to oxidative stress;negative regulation of G2/M transition of mitotic cell cycle;negative regulation of protein tyrosine phosphatase activity;plasma membrane organization	GO:0009277	fungal-type cell wall	N/A	N/A	N/A	N/A	N/A	N/A
Afu2g02390	1.04471	1.95186	1.36615	-0.528611	-0.815892	-0.961434	-1.78158	-1.16099	-3.35901	-1.67389	-1.54232	-2.16225	Afu2g02390	Repressor			0	not detected	N/A	N/A	N/A	N/A	N/A	N/A	N/A	N/A	N/A	N/A	N/A	N/A	N/A	N/A	N/A	N/A	N/A	N/A	N/A	N/A	GO:0005575	cellular_component	GO:0003674	molecular_function	GO:0008150	biological_process	N/A	N/A
Afu2g04320	0.769536	2.2198	1.41577	-0.835939	-0.304439	-0.368803	-3.19762	-22.2405	-3.77505	-2.23967	-2.0343	-2.42156	Afu2g04320	Repressor			0	not detected	IPR001155	NADH:flavin oxidoreductase/NADH oxidase, N-terminal	PF00724	NADH:flavin oxidoreductase/NADH oxidase, N-terminal	N/A	N/A	N/A	N/A	N/A	N/A	SSF51395	N/A	N/A	N/A	N/A	N/A	GO:0010181;GO:0003824;GO:0016491	FMN binding;catalytic activity;oxidoreductase activity	GO:0045454;GO:0055114	cell redox homeostasis;obsolete oxidation-reduction process	GO:0005622	intracellular anatomical structure	N/A	N/A	N/A	N/A	N/A	1.11.-.- (Acting on a peroxide as acceptor.);1.3.1.100 (Chanoclavine-I aldehyde reductase);1.3.1.42 (12-oxophytodienoate reductase);1.6.99.- (With other acceptors.);1.6.99.1 (NADPH dehydrogenase);1.6.99.3 (Deleted entry)
Afu2g05880	0.578731	0.763474	1.13998	-0.934022	-0.560489	-1.03281	-0.46605	-0.5077	-0.419629	-0.00629419	0.0062228	-0.434391	Afu2g05880	Repressor	meaA		11	not detected	IPR001905;IPR018047;IPR024041	Ammonium transporter;Ammonium transporter, conserved site;Ammonium transporter AmtB-like domain	PF00909	Ammonium transporter AmtB-like domain	N/A	N/A	N/A	N/A	N/A	N/A	SSF111352	N/A	TIGR00836	Ammonium transporter	GO:0016020;GO:0005886	membrane;plasma membrane	GO:0008519;GO:0015200	ammonium transmembrane transporter activity;methylammonium transmembrane transporter activity	GO:0072488;GO:0015696;GO:0072489;GO:0019740	ammonium transmembrane transport;ammonium transport;methylammonium transmembrane transport;nitrogen utilization	GO:0005887	integral component of plasma membrane	GO:0008519	ammonium transmembrane transporter activity	GO:0019740	nitrogen utilization	N/A	N/A
Afu2g14330	0.660709	2.58549	1.52293	-1.37959	-0.970243	-1.53461	-24.4593	-4.6259	-4.3645	-3.82912	-3.74575	-3.85054	Afu2g14330	Repressor		Yes	0	not detected	N/A	N/A	N/A	N/A	N/A	N/A	N/A	N/A	N/A	N/A	N/A	N/A	N/A	N/A	N/A	N/A	N/A	N/A	N/A	N/A	GO:0005575;GO:0009277	cellular_component;fungal-type cell wall	GO:0003674	molecular_function	GO:0008150	biological_process	N/A	N/A
Afu2g15000	0.873495	0.546248	0.694675	-0.271226	-0.121892	-0.135303	-0.490202	-0.0349217	-0.355528	-0.555085	-0.191397	-1.3038	Afu2g15000	Repressor			5	not detected	IPR006685;IPR010920;IPR011992;IPR016688;IPR018247	Mechanosensitive ion channel MscS;LSM domain superfamily;EF-hand domain pair;Mechanosensitive ion channel MscS-like, plants/fungi;EF-Hand 1, calcium-binding site	PF00924	Mechanosensitive ion channel MscS	PIRSF017209	Mechanosensitive ion channel MscS-like, plants/fungi	N/A	N/A	N/A	N/A	SSF47473;SSF50182	EF-hand domain pair;LSM domain superfamily	N/A	N/A	GO:0005789;GO:0016021;GO:0016020;GO:0097038	endoplasmic reticulum membrane;integral component of membrane;membrane;perinuclear endoplasmic reticulum	GO:0005509;GO:0015275	calcium ion binding;stretch-activated, cation-selective, calcium channel activity	GO:0070588;GO:0006884;GO:0006874;GO:0055085	calcium ion transmembrane transport;cell volume homeostasis;cellular calcium ion homeostasis;transmembrane transport	N/A	N/A	GO:0005262	calcium channel activity	GO:0070588;GO:0006874	calcium ion transmembrane transport;cellular calcium ion homeostasis	N/A	N/A
Afu3g00210	1.99501	1.06779	1.10456	-0.334664	-0.371259	-0.219415	-3.37877	-1.41025	-1.37124	-2.58793	-2.21546	-3.29785	Afu3g00210	Repressor			0	not detected	IPR001138;IPR007219;IPR036864	Zn(2)-C6 fungal-type DNA-binding domain;Transcription factor domain, fungi;Zn(2)-C6 fungal-type DNA-binding domain superfamily	PF00172	Zn(2)-C6 fungal-type DNA-binding domain	N/A	N/A	N/A	N/A	SM00066;SM00906	Zn(2)-C6 fungal-type DNA-binding domain;Transcription factor domain, fungi	SSF57701	Zn(2)-C6 fungal-type DNA-binding domain superfamily	N/A	N/A	GO:0042025;GO:0005634	host cell nucleus;nucleus	GO:0003677;GO:0000981;GO:0008270	DNA binding;DNA-binding transcription factor activity, RNA polymerase II-specific;zinc ion binding	GO:0006355;GO:0006351	regulation of transcription, DNA-templated;transcription, DNA-templated	GO:0005634	nucleus	GO:0000981;GO:0000976	DNA-binding transcription factor activity, RNA polymerase II-specific;transcription cis-regulatory region binding	GO:0006355	regulation of transcription, DNA-templated	N/A	N/A
Afu3g02050	1.23916	0.886272	1.53941	-0.554758	-1.03821	-0.540589	-2.33148	-1.43334	-2.49387	-0.0396233	-1.03184	-0.285323	Afu3g02050	Repressor			0	not detected	N/A	N/A	N/A	N/A	N/A	N/A	N/A	N/A	N/A	N/A	N/A	N/A	N/A	N/A	N/A	N/A	N/A	N/A	N/A	N/A	GO:0005575	cellular_component	GO:0003674	molecular_function	GO:0008150	biological_process	N/A	N/A
Afu3g02940	0.623155	2.12034	2.5556	-6.44099	-5.92516	-6.79568	-4.59693	-3.99216	-3.57029	-8.5824	-8.58649	-8.85175	Afu3g02940	Repressor		Yes	0	MQFTKSLLLLAALTSSSLA	IPR038903	Allergen Asp f 4	N/A	N/A	N/A	N/A	N/A	N/A	N/A	N/A	N/A	N/A	N/A	N/A	GO:0005576	extracellular region	GO:0019863	IgE binding	N/A	N/A	GO:0005575;GO:0005576	cellular_component;extracellular region	GO:0003674	molecular_function	GO:0008150	biological_process	N/A	N/A
Afu3g03950	1.93366	1.61052	0.826254	-1.29928	-0.761422	-0.577156	-1.51412	-1.35295	-2.09155	-2.23424	-1.56026	-2.65559	Afu3g03950	Repressor		Yes	0	MMLSKVVMGLLTASLAAA	IPR004302	Cellulose/chitin-binding protein, N-terminal	PF03067	Cellulose/chitin-binding protein, N-terminal	N/A	N/A	N/A	N/A	N/A	N/A	N/A	N/A	N/A	N/A	N/A	N/A	N/A	N/A	N/A	N/A	GO:0005575	cellular_component	GO:0003674	molecular_function	GO:0008150	biological_process	N/A	N/A
Afu3g07300	1.72408	1.11143	1.03665	-0.949223	-0.109127	-0.531148	-1.46116	-0.971943	-0.686292	-1.87293	-1.45456	-2.21863	Afu3g07300	Repressor			13	not detected	IPR003439;IPR003593;IPR010929;IPR013525;IPR027417;IPR029481;IPR034003	ABC transporter-like;AAA+ ATPase domain;CDR ABC transporter;ABC-2 type transporter;P-loop containing nucleoside triphosphate hydrolase;ABC-transporter N-terminal domain;ATP-binding cassette transporter, PDR-like subfamily G, domain 2	PF00005;PF01061;PF06422;PF14510;PF19055	ABC transporter-like;ABC-2 type transporter;CDR ABC transporter;ABC-transporter N-terminal domain	N/A	N/A	N/A	N/A	SM00382	AAA+ ATPase domain	SSF52540	P-loop containing nucleoside triphosphate hydrolase	N/A	N/A	GO:0016021;GO:0016020	integral component of membrane;membrane	GO:0005524;GO:0016887;GO:0042626	ATP binding;ATP hydrolysis activity;ATPase-coupled transmembrane transporter activity	GO:0055085	transmembrane transport	N/A	N/A	N/A	N/A	N/A	N/A	N/A	3.1.4.11 (Phosphoinositide phospholipase C);3.6.3.- (Acting on acid anhydrides; catalyzing transmembrane movement of substances.);3.6.3.28 (Transferred entry: 7.3.2.2);3.6.3.31 (Transferred entry: 7.6.2.11);3.6.3.41 (Transferred entry: 7.6.2.5);3.6.3.44 (Transferred entry: 7.6.2.2)
Afu3g09690	0.187897	1.60703	2.54776	-1.38965	-1.60211	-1.58728	-3.52958	-2.42981	-3.69197	-2.59435	-1.70536	-3.29666	Afu3g09690	Repressor	calA	Yes	0	MMFTKAFFAAAFATLSTA	N/A	N/A	N/A	N/A	N/A	N/A	N/A	N/A	N/A	N/A	N/A	N/A	N/A	N/A	GO:0009277	fungal-type cell wall	N/A	N/A	N/A	N/A	GO:0009986	cell surface	GO:0003674	molecular_function	GO:0008150	biological_process	N/A	N/A
Afu3g11690	0.809086	0.378176	0.426879	-0.467957	-0.37751	-0.337433	-0.332806	-0.173285	-0.236449	-0.0982992	-0.122467	-0.0934383	Afu3g11690	Repressor		Yes	0	not detected	IPR000771;IPR006411	Fructose-bisphosphate aldolase, class-II;Fructose-bisphosphate aldolase, class II, yeast/E. coli subtype	PF01116	Fructose-bisphosphate aldolase, class-II	PIRSF001359	Fructose-bisphosphate aldolase, class-II	N/A	N/A	N/A	N/A	SSF51569	N/A	TIGR00167;TIGR01520	Fructose-bisphosphate aldolase, class-II;Fructose-bisphosphate aldolase, class II, yeast/E. coli subtype	GO:0009986;GO:0005829;GO:0009277;GO:0030446;GO:0005739;GO:0005886	cell surface;cytosol;fungal-type cell wall;hyphal cell wall;mitochondrion;plasma membrane	GO:0016832;GO:0003824;GO:0004332;GO:0008270	aldehyde-lyase activity;catalytic activity;fructose-bisphosphate aldolase activity;zinc ion binding	GO:0015810;GO:0051701;GO:0005975;GO:0006094;GO:0006096;GO:0044416	aspartate transmembrane transport;biological process involved in interaction with host;carbohydrate metabolic process;gluconeogenesis;glycolytic process;induction by symbiont of host defense response	GO:0005618;GO:0005829;GO:0009277;GO:0005886	cell wall;cytosol;fungal-type cell wall;plasma membrane	GO:0004332;GO:0008270	fructose-bisphosphate aldolase activity;zinc ion binding	GO:0006094;GO:0006096	gluconeogenesis;glycolytic process	4.1.2.13 (Fructose-bisphosphate aldolase)	4.1.2.13 (Fructose-bisphosphate aldolase);4.1.2.29 (5-dehydro-2-deoxyphosphogluconate aldolase)
Afu3g14650	1.13492	0.7944	0.72063	-0.71685	-0.152107	-0.0522367	-0.543899	-0.685294	-0.575895	-0.407383	-0.755096	-0.681047	Afu3g14650	Repressor			0	not detected	IPR007751;IPR011990;IPR029058	Domain of unknown function DUF676, lipase-like;Tetratricopeptide-like helical domain superfamily;Alpha/Beta hydrolase fold	PF05057;PF13374;PF13424	Domain of unknown function DUF676, lipase-like	N/A	N/A	N/A	N/A	N/A	N/A	SSF48452;SSF53474	Tetratricopeptide-like helical domain superfamily;Alpha/Beta hydrolase fold	N/A	N/A	N/A	N/A	GO:0005515	protein binding	N/A	N/A	GO:0005575	cellular_component	GO:0003674	molecular_function	GO:0008150	biological_process	N/A	N/A
Afu4g01140	0.554073	1.55286	2.21926	-0.398762	-0.000528311	-0.925035	-1.57178	-2.73254	-21.631	-5.93576	-3.93985	-3.50467	Afu4g01140	Repressor			12	not detected	IPR011701;IPR036259	Major facilitator superfamily;MFS transporter superfamily	PF07690	Major facilitator superfamily	N/A	N/A	N/A	N/A	N/A	N/A	SSF103473	MFS transporter superfamily	N/A	N/A	GO:0000329;GO:0005886	fungal-type vacuole membrane;plasma membrane	GO:0000297;GO:0022857	spermine transmembrane transporter activity;transmembrane transporter activity	GO:0035690;GO:0000296;GO:0055085	cellular response to drug;spermine transport;transmembrane transport	GO:0000329;GO:0005887	fungal-type vacuole membrane;integral component of plasma membrane	GO:0042910	xenobiotic transmembrane transporter activity	GO:0006855	xenobiotic transmembrane transport	N/A	N/A
Afu4g03000	0.690288	0.649153	0.68633	-0.150277	-0.0864629	-0.026527	-0.790181	-0.808835	-0.586251	-0.0748397	-0.499813	-0.132194	Afu4g03000	Repressor	nte1		2	not detected	IPR000595;IPR001423;IPR002641;IPR016035;IPR018490	Cyclic nucleotide-binding domain;Lysophospholipase patatin, conserved site;Patatin-like phospholipase domain;Acyl transferase/acyl hydrolase/lysophospholipase;Cyclic nucleotide-binding-like	PF00027;PF01734	Cyclic nucleotide-binding domain;Patatin-like phospholipase domain	N/A	N/A	N/A	N/A	SM00100	Cyclic nucleotide-binding domain	SSF51206;SSF52151	Cyclic nucleotide-binding-like;Acyl transferase/acyl hydrolase/lysophospholipase	N/A	N/A	GO:0005789;GO:0016021	endoplasmic reticulum membrane;integral component of membrane	GO:0004622	lysophospholipase activity	GO:0016042;GO:0006629;GO:0046470	lipid catabolic process;lipid metabolic process;phosphatidylcholine metabolic process	GO:0005575;GO:0005783	cellular_component;endoplasmic reticulum	GO:0004622;GO:0003674	lysophospholipase activity;molecular_function	N/A	N/A	N/A	3.1.1.5 (Lysophospholipase);3.1.3.99 (IMP-specific 5'-nucleotidase)
Afu4g06850	0.894914	1.22086	1.52447	-0.0540677	-0.0572529	-0.136734	-1.88302	-1.5292	-1.2678	-1.58267	-1.20513	-1.74438	Afu4g06850	Repressor			0	not detected	IPR000873;IPR020845;IPR025110	AMP-dependent synthetase/ligase;AMP-binding, conserved site;AMP-binding enzyme, C-terminal domain	PF00501;PF13193	AMP-dependent synthetase/ligase;AMP-binding enzyme, C-terminal domain	N/A	N/A	N/A	N/A	N/A	N/A	SSF56801	N/A	N/A	N/A	GO:0009514	glyoxysome	GO:0003996;GO:0003824;GO:0102391;GO:0004467	acyl-CoA ligase activity;catalytic activity;decanoate-CoA ligase activity;long-chain fatty acid-CoA ligase activity	N/A	N/A	N/A	N/A	GO:0031956	medium-chain fatty acid-CoA ligase activity	GO:0006631	fatty acid metabolic process	N/A	1.13.12.7 (Firefly luciferase);6.2.1.12 (4-coumarate--CoA ligase);6.2.1.2 (Medium-chain acyl-CoA ligase);6.2.1.26 (o-succinylbenzoate--CoA ligase);6.2.1.3 (Long-chain-fatty-acid--CoA ligase);6.2.1.41 (3-((3aS,4S,7aS)-7a-methyl-1,5-dioxo-octahydro-1H-inden-4-yl)propanoate--CoA ligase);6.2.1.8 (Oxalat
Afu4g08240	0.679925	1.47157	1.15748	-0.34705	-0.263918	-0.261036	-1.25216	-1.56229	-1.80613	-0.653189	-0.413649	-0.972692	Afu4g08240	Repressor			0	not detected	IPR011032;IPR013149;IPR013154;IPR020843;IPR036291	GroES-like superfamily;Alcohol dehydrogenase, C-terminal;Alcohol dehydrogenase, N-terminal;Polyketide synthase, enoylreductase domain;NAD(P)-binding domain superfamily	PF00107;PF08240	Alcohol dehydrogenase, C-terminal;Alcohol dehydrogenase, N-terminal	N/A	N/A	N/A	N/A	SM00829	Polyketide synthase, enoylreductase domain	SSF50129;SSF51735	GroES-like superfamily;NAD(P)-binding domain superfamily	N/A	N/A	N/A	N/A	GO:0016491	oxidoreductase activity	GO:0055114	obsolete oxidation-reduction process	GO:0005622	intracellular anatomical structure	N/A	N/A	N/A	N/A	N/A	1.1.1.1 (Alcohol dehydrogenase);1.3.1.84 (Acrylyl-CoA reductase (NADPH))
Afu4g12000	0.665367	0.544376	0.393985	0.0114133	0.061123	-0.00987031	-0.450979	0.0892469	-0.292865	-0.483288	-0.604989	-0.706614	Afu4g12000	Repressor			0	not detected	IPR000909;IPR017946	Phosphatidylinositol-specific phospholipase C, X domain;PLC-like phosphodiesterase, TIM beta/alpha-barrel domain superfamily	PF00388	Phosphatidylinositol-specific phospholipase C, X domain	N/A	N/A	N/A	N/A	SM00148	Phosphatidylinositol-specific phospholipase C, X domain	SSF51695	PLC-like phosphodiesterase, TIM beta/alpha-barrel domain superfamily	N/A	N/A	N/A	N/A	GO:0004436;GO:0004435;GO:0008081	phosphatidylinositol diacylglycerol-lyase activity;phosphatidylinositol phospholipase C activity;phosphoric diester hydrolase activity	GO:0009267;GO:0030447;GO:0036180;GO:0036170;GO:0006629	cellular response to starvation;filamentous growth;filamentous growth of a population of unicellular organisms in response to biotic stimulus;filamentous growth of a population of unicellular organisms in response to starvation;lipid metabolic process	GO:0005575	cellular_component	N/A	N/A	N/A	N/A	N/A	3.1.4.- (Phosphoric diester hydrolases.)
Afu5g03550	0.916925	1.89495	1.49402	-1.15594	-0.583464	-0.67878	-2.05547	-2.00978	-1.52599	-1.90315	-1.151	-1.82891	Afu5g03550	Repressor			9	not detected	IPR001757;IPR004014;IPR006534;IPR008250;IPR018303;IPR023298;IPR036412	P-type ATPase;Cation-transporting P-type ATPase, N-terminal;P-type ATPase, subfamily IIIA;P-type ATPase, A domain superfamily;P-type ATPase, phosphorylation site;P-type ATPase, transmembrane domain superfamily;HAD-like superfamily	PF00122;PF00690;PF00702	Cation-transporting P-type ATPase, N-terminal	N/A	N/A	N/A	N/A	SM00831	Cation-transporting P-type ATPase, N-terminal	SSF56784;SSF81653;SSF81665	HAD-like superfamily;P-type ATPase, A domain superfamily;P-type ATPase, transmembrane domain superfamily	TIGR01494;TIGR01647	P-type ATPase;P-type ATPase, subfamily IIIA	GO:0016021	integral component of membrane	GO:0005524;GO:0008553;GO:0000166	ATP binding;P-type proton-exporting transporter activity;nucleotide binding	GO:0120029	proton export across plasma membrane	GO:0005886	plasma membrane	GO:0016887;GO:0008553	ATP hydrolysis activity;P-type proton-exporting transporter activity	GO:1902600;GO:0051453	proton transmembrane transport;regulation of intracellular pH	7.1.2.1 (P-type H(+)-exporting transporter)	3.6.3.2 (Transferred entry: 7.2.2.14);3.6.3.6 (Transferred entry: 7.1.2.1);7.1.2.1 (P-type H(+)-exporting transporter);7.2.2.- (Linked to the hydrolysis of a nucleoside triphosphate.);7.2.2.10 (P-type Ca(2+) transporter)
Afu5g09180	0.708077	1.92995	2.33839	-1.94077	-1.653	-2.74336	-3.2682	-2.9815	-3.49771	-2.7924	-2.39873	-3.08483	Afu5g09180	Repressor		Yes	0	not detected	N/A	N/A	PF13668	N/A	N/A	N/A	N/A	N/A	N/A	N/A	N/A	N/A	N/A	N/A	GO:0005576	extracellular region	N/A	N/A	N/A	N/A	N/A	N/A	GO:0003674	molecular_function	GO:0008150	biological_process	N/A	N/A
Afu5g09960	2.21845	1.03281	1.43297	-2.01449	-2.12871	-1.35795	-0.647294	-1.48613	-1.80969	-2.95238	-3.69343	-2.02009	Afu5g09960	Repressor			0	MRPLSILLVVSGALA	N/A	N/A	N/A	N/A	N/A	N/A	N/A	N/A	N/A	N/A	N/A	N/A	N/A	N/A	N/A	N/A	N/A	N/A	N/A	N/A	GO:0005575	cellular_component	GO:0003674	molecular_function	GO:0008150	biological_process	N/A	N/A
Afu5g10120	0.707185	0.238094	0.700831	-0.058604	-0.334064	-0.433077	-0.380494	-0.062014	-0.48107	0.0721156	-0.467939	-0.231857	Afu5g10120	Repressor			0	not detected	IPR000873;IPR002347;IPR006162;IPR009081;IPR010080;IPR013120;IPR020806;IPR020845;IPR036291;IPR036736	AMP-dependent synthetase/ligase;Short-chain dehydrogenase/reductase SDR;Phosphopantetheine attachment site;Phosphopantetheine binding ACP domain;Thioester reductase-like domain;Male sterility, NAD-binding;Polyketide synthase, phosphopantetheine-binding domain;AMP-binding, conserved site;NAD(P)-binding domain superfamily;ACP-like superfamily	PF00106;PF00501;PF00550;PF07993	Short-chain dehydrogenase/reductase SDR;AMP-dependent synthetase/ligase;Phosphopantetheine binding ACP domain;Male sterility, NAD-binding	N/A	N/A	N/A	N/A	SM00822;SM00823	Polyketide synthase, phosphopantetheine-binding domain	SSF47336;SSF51735;SSF56801	ACP-like superfamily;NAD(P)-binding domain superfamily	TIGR01746	Thioester reductase-like domain	N/A	N/A	GO:0003824;GO:0031177	catalytic activity;phosphopantetheine binding	N/A	N/A	GO:0005575	cellular_component	N/A	N/A	GO:0019748;GO:0044550	secondary metabolic process;secondary metabolite biosynthetic process	N/A	1.2.1.31 (L-aminoadipate-semialdehyde dehydrogenase);1.5.1.- (With NAD(+) or NADP(+) as acceptor.);1.5.1.6 (Formyltetrahydrofolate dehydrogenase);2.1.2.2 (Phosphoribosylglycinamide formyltransferase 1);4.2.1.1 (Carbonic anhydrase)
Afu5g10160	0.589442	2.47017	1.95081	-1.59643	-2.29561	-2.45571	-22.2483	-22.2483	-3.33769	-2.99495	-3.63647	-3.90173	Afu5g10160	Repressor			0	not detected	IPR008030;IPR036291	NmrA-like domain;NAD(P)-binding domain superfamily	PF05368	NmrA-like domain	N/A	N/A	N/A	N/A	N/A	N/A	SSF51735	NAD(P)-binding domain superfamily	N/A	N/A	N/A	N/A	N/A	N/A	N/A	N/A	GO:0005575	cellular_component	GO:0003674	molecular_function	GO:0008150;GO:0044550	biological_process;secondary metabolite biosynthetic process	N/A	N/A
Afu6g02230	0.989276	0.655551	0.394979	-0.411741	-0.0467893	-0.0371732	-0.000831204	-0.26863	-0.149692	-0.678711	-1.11032	-0.70978	Afu6g02230	Repressor	glkA	Yes	0	not detected	IPR001312;IPR019807;IPR022672;IPR022673;IPR043129	Hexokinase;Hexokinase, binding site;Hexokinase, N-terminal;Hexokinase, C-terminal;ATPase, nucleotide binding domain	PF00349;PF03727	Hexokinase, N-terminal;Hexokinase, C-terminal	N/A	N/A	N/A	N/A	N/A	N/A	SSF53067	ATPase, nucleotide binding domain	N/A	N/A	GO:0005576;GO:0016020	extracellular region;membrane	GO:0005524;GO:0008865;GO:0005536;GO:0004396;GO:0019158;GO:0016773	ATP binding;fructokinase activity;glucose binding;hexokinase activity;mannokinase activity;phosphotransferase activity, alcohol group as acceptor	GO:0005975;GO:0001678;GO:0006002;GO:0051156;GO:0046323;GO:0006006;GO:0019660;GO:0006096;GO:0006013	carbohydrate metabolic process;cellular glucose homeostasis;fructose 6-phosphate metabolic process;glucose 6-phosphate metabolic process;glucose import;glucose metabolic process;glycolytic fermentation;glycolytic process;mannose metabolic process	GO:0005829;GO:0005622;GO:0005739	cytosol;intracellular anatomical structure;mitochondrion	GO:0008865;GO:0004340;GO:0019158	fructokinase activity;glucokinase activity;mannokinase activity	GO:0046835;GO:0001678;GO:0051156;GO:0006096	carbohydrate phosphorylation;cellular glucose homeostasis;glucose 6-phosphate metabolic process;glycolytic process	2.7.1.1 (Hexokinase)	2.7.1.1 (Hexokinase);2.7.1.2 (Glucokinase)
Afu6g03210	1.52327	2.28552	0.187599	-0.0607938	-0.116117	-0.672669	-4.37517	-3.214	-24.5568	-2.51033	-2.83634	-2.93168	Afu6g03210	Repressor	conJ	Yes	0	not detected	IPR019626	Stress-induced protein, KGG, repeat	PF10685	Stress-induced protein, KGG, repeat	N/A	N/A	N/A	N/A	N/A	N/A	N/A	N/A	N/A	N/A	GO:0005737	cytoplasm	N/A	N/A	N/A	N/A	GO:0009277	fungal-type cell wall	GO:0003674	molecular_function	GO:0008150	biological_process	N/A	N/A
Afu6g03670	0.713666	0.381145	0.422048	-0.217068	-0.121258	-0.292513	-0.363173	-0.0724644	-0.16149	-0.388378	-0.0569843	-0.369915	Afu6g03670	Repressor			0	not detected	IPR002684;IPR006638;IPR007197;IPR010722;IPR024177	Biotin synthase/Biotin biosynthesis bifunctional protein BioAB;Elp3/MiaB/NifB;Radical SAM;Biotin and thiamin synthesis-associated domain;Biotin synthase	PF04055;PF06968	Radical SAM;Biotin and thiamin synthesis-associated domain	N/A	N/A	N/A	N/A	SM00729;SM00876	Elp3/MiaB/NifB;Biotin and thiamin synthesis-associated domain	SSF102114	N/A	TIGR00433	Biotin synthase/Biotin biosynthesis bifunctional protein BioAB	GO:0005739	mitochondrion	GO:0051539;GO:0004076;GO:0003824;GO:0051536;GO:0046872	4 iron, 4 sulfur cluster binding;biotin synthase activity;catalytic activity;iron-sulfur cluster binding;metal ion binding	GO:0009102	biotin biosynthetic process	N/A	N/A	GO:0051537;GO:0004076	2 iron, 2 sulfur cluster binding;biotin synthase activity	GO:0009102	biotin biosynthetic process	2.8.1.6 (Biotin synthase)	2.8.1.6 (Biotin synthase)
Afu6g03780	0.842285	1.08662	0.755017	-0.723646	-0.288524	-0.456939	-0.0736443	-0.157589	0.0677443	-1.22898	-1.10856	-1.12766	Afu6g03780	Repressor			0	not detected	N/A	N/A	N/A	N/A	N/A	N/A	N/A	N/A	N/A	N/A	N/A	N/A	N/A	N/A	N/A	N/A	N/A	N/A	N/A	N/A	GO:0005575	cellular_component	GO:0003674	molecular_function	GO:0008150	biological_process	N/A	N/A
Afu6g10240	0.87973	0.958686	0.345791	-0.383899	-0.105575	-0.259638	-0.246123	-0.606908	-0.676711	-0.268978	-0.484906	-0.425298	Afu6g10240	Repressor	fos-1		0	not detected	IPR000014;IPR001789;IPR003594;IPR003661;IPR004358;IPR011006;IPR035965;IPR036097;IPR036890	PAS domain;Signal transduction response regulator, receiver domain;Histidine kinase/HSP90-like ATPase;Signal transduction histidine kinase, dimerisation/phosphoacceptor domain;Signal transduction histidine kinase-related protein, C-terminal;CheY-like superfamily;PAS domain superfamily;Signal transduction histidine kinase, dimerisation/phosphoacceptor domain superfamily;Histidine kinase/HSP90-like…	PF00072;PF00512;PF02518;PF13426	Signal transduction response regulator, receiver domain;Signal transduction histidine kinase, dimerisation/phosphoacceptor domain;Histidine kinase/HSP90-like ATPase;PAS domain	N/A	N/A	N/A	N/A	SM00091;SM00387;SM00388;SM00448	PAS domain;Histidine kinase/HSP90-like ATPase;Signal transduction histidine kinase, dimerisation/phosphoacceptor domain;Signal transduction response regulator, receiver domain	SSF47384;SSF52172;SSF55785;SSF55874	Signal transduction histidine kinase, dimerisation/phosphoacceptor domain superfamily;CheY-like superfamily;PAS domain superfamily;Histidine kinase/HSP90-like ATPase superfamily	TIGR00229	PAS domain	N/A	N/A	GO:0000155;GO:0016772	phosphorelay sensor kinase activity;transferase activity, transferring phosphorus-containing groups	GO:0048315;GO:0030448;GO:0000160;GO:0016310;GO:0075306;GO:0007165	conidium formation;hyphal growth;phosphorelay signal transduction system;phosphorylation;regulation of conidium formation;signal transduction	N/A	N/A	N/A	N/A	GO:0035690;GO:0009405	cellular response to drug;obsolete pathogenesis	N/A	2.7.-.- (Transferring phosphorus-containing groups.);2.7.13.3 (Histidine kinase);2.7.3.- (Phosphotransferases with a nitrogenous group as acceptor.)
Afu7g00950	2.34487	1.25351	1.02481	-1.31842	-1.43263	-1.32492	-2.75174	-1.75103	-2.57709	-1.62175	-2.51442	-2.20254	Afu7g00950	Repressor			12	not detected	IPR003663;IPR005828;IPR005829;IPR036259	Sugar/inositol transporter;Major facilitator, sugar transporter-like;Sugar transporter, conserved site;MFS transporter superfamily	PF00083	Major facilitator, sugar transporter-like	N/A	N/A	N/A	N/A	N/A	N/A	SSF103473	MFS transporter superfamily	TIGR00879	Sugar/inositol transporter	GO:0016021;GO:0016020;GO:0005886	integral component of membrane;membrane;plasma membrane	GO:0022857	transmembrane transporter activity	GO:0055085	transmembrane transport	N/A	N/A	GO:0005351;GO:0015149	carbohydrate:proton symporter activity;hexose transmembrane transporter activity	GO:0098704;GO:0046323	carbohydrate import across plasma membrane;glucose import	N/A	1.3.1.2 (Dihydropyrimidine dehydrogenase (NADP(+)));1.3.1.74 (2-alkenal reductase (NAD(P)(+)))
Afu7g04540	1.44236	2.02137	1.18558	-1.53432	-1.09214	0.157312	-4.02927	-2.28314	-3.6067	-2.61188	-2.16851	-1.8171	Afu7g04540	Repressor			0	not detected	IPR002347;IPR020904;IPR036291	Short-chain dehydrogenase/reductase SDR;Short-chain dehydrogenase/reductase, conserved site;NAD(P)-binding domain superfamily	PF00106	Short-chain dehydrogenase/reductase SDR	N/A	N/A	N/A	N/A	N/A	N/A	SSF51735	NAD(P)-binding domain superfamily	N/A	N/A	N/A	N/A	GO:0008874;GO:0016491	gluconate 5-dehydrogenase activity;oxidoreductase activity	N/A	N/A	GO:0005575	cellular_component	N/A	N/A	N/A	N/A	N/A	1.1.1.- (With NAD(+) or NADP(+) as acceptor.);1.1.1.100 (3-oxoacyl-[acyl-carrier-protein] reductase);1.1.1.159 (7-alpha-hydroxysteroid dehydrogenase)
Afu7g06770	1.8917	1.55885	1.45184	-1.02902	0.266216	-0.139382	-24.3903	-24.3903	-24.3903	-8.49636	-7.91548	-24.3903	Afu7g06770	Repressor			0	not detected	N/A	N/A	N/A	N/A	N/A	N/A	N/A	N/A	N/A	N/A	SSF58113	N/A	N/A	N/A	N/A	N/A	N/A	N/A	N/A	N/A	GO:0005622	intracellular anatomical structure	GO:0003674	molecular_function	GO:0008150	biological_process	N/A	3.6.1.- (In phosphorus-containing anhydrides.)
Afu7g08570	0.698643	2.52983	1.91317	-1.8654	-3.50318	-2.8919	-21.8586	-3.63528	-3.37387	-3.51656	-6.84258	-3.93792	Afu7g08570	Repressor			0	not detected	N/A	N/A	N/A	N/A	N/A	N/A	N/A	N/A	N/A	N/A	N/A	N/A	N/A	N/A	N/A	N/A	N/A	N/A	N/A	N/A	GO:0005575	cellular_component	GO:0003674	molecular_function	GO:0008150	biological_process	N/A	N/A
Afu7g08575	0.965035	2.15091	1.28647	-1.40938	-1.1586	-1.5335	-0.954367	-0.70009	-1.11676	-2.6179	-3.65947	-2.61807	Afu7g08575	Repressor			0	not detected	IPR043129	ATPase, nucleotide binding domain	N/A	N/A	N/A	N/A	N/A	N/A	N/A	N/A	SSF53067	ATPase, nucleotide binding domain	N/A	N/A	N/A	N/A	N/A	N/A	N/A	N/A	GO:0005575	cellular_component	GO:0003674	molecular_function	GO:0008150	biological_process	N/A	N/A
Afu8g00600	0.801173	2.53248	1.63718	-2.44771	-1.97696	-0.709643	-20.5341	-20.5341	-20.5341	-3.16028	-3.48629	-3.16659	Afu8g00600	Repressor			0	not detected	IPR001509;IPR036291	NAD-dependent epimerase/dehydratase;NAD(P)-binding domain superfamily	PF01370	NAD-dependent epimerase/dehydratase	N/A	N/A	N/A	N/A	N/A	N/A	SSF51735	NAD(P)-binding domain superfamily	N/A	N/A	N/A	N/A	GO:0003824	catalytic activity	N/A	N/A	GO:0005575	cellular_component	N/A	N/A	N/A	N/A	N/A	N/A
Afu8g00720	1.22249	0.831064	0.762201	-0.258594	-0.63204	-0.802901	-0.473433	0.280757	-0.0753158	-1.15527	-1.17479	-1.4702	Afu8g00720	Repressor			10	not detected	IPR013057	Amino acid transporter, transmembrane domain	PF01490	Amino acid transporter, transmembrane domain	N/A	N/A	N/A	N/A	N/A	N/A	N/A	N/A	N/A	N/A	N/A	N/A	N/A	N/A	N/A	N/A	GO:0005575	cellular_component	GO:0003674	molecular_function	GO:0008150	biological_process	N/A	N/A
Afu8g01330	1.20047	1.38429	2.33699	-0.322878	-1.48772	-0.335876	-21.5645	-21.5645	-21.5645	-5.63039	-5.63448	-4.31478	Afu8g01330	Repressor			0	not detected	N/A	N/A	N/A	N/A	N/A	N/A	N/A	N/A	N/A	N/A	N/A	N/A	N/A	N/A	N/A	N/A	N/A	N/A	N/A	N/A	GO:0005575	cellular_component	GO:0003674	molecular_function	GO:0008150	biological_process	N/A	N/A
Afu8g01530	1.52539	1.7242	1.3614	-1.83452	-1.21756	-0.452066	-1.88395	-1.40085	-1.00195	-2.31129	-1.95281	-2.33737	Afu8g01530	Repressor			0	not detected	IPR012312	Haemerythrin-like	PF01814	Haemerythrin-like	N/A	N/A	N/A	N/A	N/A	N/A	N/A	N/A	N/A	N/A	N/A	N/A	N/A	N/A	N/A	N/A	GO:0005575	cellular_component	GO:0003674	molecular_function	GO:0008150	biological_process	N/A	N/A
Afu8g02030	2.06039	1.91658	1.57977	-3.35312	-3.90546	-4.24838	-2.69349	-2.99175	-2.27092	-2.85512	-3.02913	-3.33504	Afu8g02030	Repressor		Yes	1	MHLPKLFASGLVLLVVPSAVTA	N/A	N/A	N/A	N/A	N/A	N/A	N/A	N/A	N/A	N/A	N/A	N/A	N/A	N/A	GO:0016021	integral component of membrane	N/A	N/A	N/A	N/A	GO:0005575	cellular_component	GO:0003674	molecular_function	GO:0008150	biological_process	N/A	N/A
Afu8g02250	1.41323	1.33945	2.25739	-2.64074	-1.97735	0.687567	-23.8564	-23.8564	-23.8564	-23.8564	-23.8564	-23.8564	Afu8g02250	Repressor			0	not detected	N/A	N/A	N/A	N/A	N/A	N/A	N/A	N/A	N/A	N/A	N/A	N/A	N/A	N/A	N/A	N/A	N/A	N/A	N/A	N/A	GO:0005575	cellular_component	GO:0003674	molecular_function	GO:0008150	biological_process	N/A	N/A
Afu8g05810	1.19128	1.69974	1.98259	-0.769484	-0.0441655	-0.157782	-23.5793	-23.5793	-23.5793	-6.16286	-5.02944	-5.75414	Afu8g05810	Repressor			0	not detected	IPR010721	Protein of unknown function DUF1295	PF06966	Protein of unknown function DUF1295	N/A	N/A	N/A	N/A	N/A	N/A	N/A	N/A	N/A	N/A	N/A	N/A	N/A	N/A	N/A	N/A	GO:0005575;GO:0016020	cellular_component;membrane	GO:0003674	molecular_function	GO:0008150	biological_process	N/A	N/A
Afu8g05840	0.600909	0.949144	0.967434	-0.48003	-0.0381967	-0.23853	-1.10991	-0.363776	-0.769798	-0.310652	-0.564418	-0.416304	Afu8g05840	Repressor			0	not detected	IPR007219	Transcription factor domain, fungi	PF04082	Transcription factor domain, fungi	N/A	N/A	N/A	N/A	N/A	N/A	N/A	N/A	N/A	N/A	GO:0005634	nucleus	GO:0003677;GO:0008270	DNA binding;zinc ion binding	GO:0006351	transcription, DNA-templated	N/A	N/A	N/A	N/A	N/A	N/A	N/A	N/A
Afu8g05930	0.815736	0.925553	1.03026	-0.253018	-0.378776	-0.316569	-0.384117	-0.663522	-0.255278	-0.841203	-0.903396	-0.840156	Afu8g05930	Repressor			1	not detected	N/A	N/A	N/A	N/A	N/A	N/A	N/A	N/A	N/A	N/A	N/A	N/A	N/A	N/A	N/A	N/A	N/A	N/A	N/A	N/A	GO:0005575	cellular_component	GO:0003674	molecular_function	GO:0008150	biological_process	N/A	N/A
Afu8g06040	0.243405	1.9458	2.35101	-1.79047	-0.319719	-1.26741	-22.5713	-1.94367	-22.5713	-5.14689	-4.15098	-6.41624	Afu8g06040	Repressor			0	not detected	N/A	N/A	N/A	N/A	N/A	N/A	N/A	N/A	N/A	N/A	N/A	N/A	N/A	N/A	N/A	N/A	N/A	N/A	N/A	N/A	GO:0005575	cellular_component	GO:0003674	molecular_function	GO:0008150	biological_process	N/A	N/A
Afu1g09050	-1.16288	-1.58756	-1.20859	-0.211294	-0.0969996	-0.285159	0.0106126	-0.487632	-0.253451	0.965359	0.862803	0.878122	Afu1g09050	Activator			3	not detected	IPR007318;IPR024960	Phospholipid methyltransferase;Phosphatidyl-N-methylethanolamine/Phosphatidylethanolamine N-methyltransferase	PF04191	Phospholipid methyltransferase	PIRSF005444	Phosphatidyl-N-methylethanolamine/Phosphatidylethanolamine N-methyltransferase	N/A	N/A	N/A	N/A	N/A	N/A	N/A	N/A	GO:0005789;GO:0016021;GO:0031966	endoplasmic reticulum membrane;integral component of membrane;mitochondrial membrane	GO:0008757;GO:0080101;GO:0000773	S-adenosylmethionine-dependent methyltransferase activity;phosphatidyl-N-dimethylethanolamine N-methyltransferase activity;phosphatidyl-N-methylethanolamine N-methyltransferase activity	GO:0070791;GO:0032259;GO:0006656	cleistothecium development;methylation;phosphatidylcholine biosynthetic process	GO:0005575	cellular_component	N/A	N/A	GO:0006656	phosphatidylcholine biosynthetic process	2.1.1.17 (Phosphatidylethanolamine N-methyltransferase);2.1.1.71 (Phosphatidyl-N-methylethanolamine N-methyltransferase)	2.1.1.17 (Phosphatidylethanolamine N-methyltransferase);2.1.1.71 (Phosphatidyl-N-methylethanolamine N-methyltransferase)
Afu1g11480	-0.634788	-1.00865	-1.34364	0.529397	0.398006	0.221937	-0.204824	-0.157796	-0.464078	0.403713	0.535013	0.352516	Afu1g11480	Activator		Yes	0	not detected	IPR019350	RNA polymerase I-specific transcription initiation factor RRN6-like	PF11578	N/A	N/A	N/A	N/A	N/A	N/A	N/A	N/A	N/A	N/A	N/A	GO:0005576	extracellular region	N/A	N/A	N/A	N/A	N/A	N/A	GO:0003674	molecular_function	GO:0008150	biological_process	N/A	N/A
Afu1g12490	-1.96944	-1.61881	-2.00427	0.473505	0.644863	0.878043	-0.197589	-0.265744	-0.465125	0.35031	0.56823	0.255937	Afu1g12490	Activator	veA		0	not detected	IPR021740;IPR037525	Velvet factor;Velvet domain	PF11754	Velvet domain	N/A	N/A	N/A	N/A	N/A	N/A	N/A	N/A	N/A	N/A	GO:0005654	nucleoplasm	N/A	N/A	GO:0030437;GO:0016117;GO:0071483;GO:0071333;GO:0071491;GO:0048315;GO:0030448;GO:0075308;GO:1900699;GO:1900197;GO:0042318;GO:0042316;GO:1900198;GO:0033246;GO:0043941;GO:0010914;GO:0040009;GO:1900376;GO:0043935;GO:0000909;GO:0045461	ascospore formation;carotenoid biosynthetic process;cellular response to blue light;cellular response to glucose stimulus;cellular response to red light;conidium formation;hyphal growth;negative regulation of conidium formation;negative regulation of o-orsellinic acid biosynthetic process;negative r	GO:0005737;GO:0005634	cytoplasm;nucleus	GO:0003674	molecular_function	GO:0043936;GO:0070787;GO:0070794;GO:0043942;GO:0043945;GO:1900691;GO:0009847	asexual sporulation resulting in formation of a cellular spore;conidiophore development;negative regulation of conidiophore development;negative regulation of sexual sporulation resulting in formation of a cellular spore;positive regulation of asexual sporulation resulting in formation of a cellular	N/A	N/A
Afu1g17120	-0.945854	-2.269	-1.99437	-0.324373	-0.750534	-0.120784	0.157111	-0.155652	0.105751	1.06366	0.535	1.05776	Afu1g17120	Activator	elfA	Yes	0	not detected	IPR004045;IPR004046;IPR036249;IPR036282;IPR040079	Glutathione S-transferase, N-terminal;Glutathione S-transferase, C-terminal;Thioredoxin-like superfamily;Glutathione S-transferase, C-terminal domain superfamily;Glutathione Transferase family	PF00043;PF02798	Glutathione S-transferase, C-terminal;Glutathione S-transferase, N-terminal	N/A	N/A	N/A	N/A	N/A	N/A	SSF47616;SSF52833	Glutathione S-transferase, C-terminal domain superfamily;Thioredoxin-like superfamily	N/A	N/A	GO:0005576	extracellular region	GO:0005515;GO:0003746	protein binding;translation elongation factor activity	N/A	N/A	GO:0005737;GO:0005634	cytoplasm;nucleus	GO:0043295	glutathione binding	GO:0008150;GO:0006414	biological_process;translational elongation	N/A	2.5.1.- (Transferring alkyl or aryl groups, other than methyl groups.)
Afu1g17280	-1.63009	-2.05277	-1.58549	0.566427	0.848394	0.491365	-0.596742	-0.720303	-0.485373	0.000753399	1.24595	0.0851148	Afu1g17280	Activator			4	not detected	N/A	N/A	N/A	N/A	N/A	N/A	N/A	N/A	N/A	N/A	N/A	N/A	N/A	N/A	GO:0016021	integral component of membrane	N/A	N/A	N/A	N/A	GO:0005575	cellular_component	GO:0003674	molecular_function	GO:0008150	biological_process	N/A	N/A
Afu1g17290	-3.36446	-3.19575	-2.90201	1.23769	1.04836	0.271925	-1.88299	-1.9893	-1.83893	0.0441198	1.69642	-0.0714573	Afu1g17290	Activator		Yes	0	MLRRFKAFVL	N/A	N/A	N/A	N/A	N/A	N/A	N/A	N/A	N/A	N/A	N/A	N/A	N/A	N/A	N/A	N/A	N/A	N/A	N/A	N/A	GO:0005575	cellular_component	GO:0003674	molecular_function	GO:0008150	biological_process	N/A	N/A
Afu2g05060	-4.11345	-4.22667	-4.31977	-0.33823	-0.0389294	0.00853767	-1.78621	-2.10003	-2.02938	1.4418	1.46546	1.4968	Afu2g05060	Activator	aox		2	not detected	IPR002680	Alternative oxidase	PF01786	Alternative oxidase	PIRSF005229	Alternative oxidase	N/A	N/A	N/A	N/A	N/A	N/A	N/A	N/A	GO:0016021;GO:0005743;GO:0005739;GO:0005886;GO:0070469	integral component of membrane;mitochondrial inner membrane;mitochondrion;plasma membrane;respirasome	GO:0009916;GO:0046872	alternative oxidase activity;metal ion binding	GO:0055114	obsolete oxidation-reduction process	GO:0005739	mitochondrion	GO:0009916	alternative oxidase activity	GO:0010230;GO:0045333;GO:0034599	alternative respiration;cellular respiration;cellular response to oxidative stress	N/A	1.10.3.11 (Ubiquinol oxidase (non-electrogenic));3.6.1.7 (Acylphosphatase)
Afu2g09890	-4.31702	-4.22512	-5.68746	0.938073	0.578319	0.833814	-0.286364	0.0991208	-0.415436	0.502821	0.455949	0.328768	Afu2g09890	Activator			0	not detected	IPR008967;IPR024061	p53-like transcription factor, DNA-binding;NDT80 DNA-binding domain	PF05224	NDT80 DNA-binding domain	N/A	N/A	N/A	N/A	N/A	N/A	SSF49417	p53-like transcription factor, DNA-binding	N/A	N/A	N/A	N/A	GO:0003677;GO:0003700	DNA binding;DNA-binding transcription factor activity	GO:0006355	regulation of transcription, DNA-templated	GO:0005575	cellular_component	N/A	N/A	GO:0008150	biological_process	N/A	N/A
Afu2g15970	-1.68223	-2.02864	-1.65213	-0.468536	-0.166864	-0.426944	-0.381548	-0.877988	-0.657808	1.2953	1.04602	1.2036	Afu2g15970	Activator			9	not detected	IPR007318;IPR016219	Phospholipid methyltransferase;Phosphatidylethanolamine N-methyltransferase, fungi	PF04191	Phospholipid methyltransferase	PIRSF000383	Phosphatidylethanolamine N-methyltransferase, fungi	N/A	N/A	N/A	N/A	N/A	N/A	N/A	N/A	N/A	N/A	GO:0004608	phosphatidylethanolamine N-methyltransferase activity	GO:0046339;GO:0006644;GO:0042752;GO:0009268;GO:0010378	diacylglycerol metabolic process;phospholipid metabolic process;regulation of circadian rhythm;response to pH;temperature compensation of the circadian clock	GO:0005575	cellular_component	N/A	N/A	N/A	N/A	2.1.1.17 (Phosphatidylethanolamine N-methyltransferase)	2.1.1.17 (Phosphatidylethanolamine N-methyltransferase)
Afu3g00720	-3.03256	-3.50771	-5.13996	0.500791	0.0561012	0.0295144	-0.537826	-0.0337702	-0.263354	0.825787	1.51381	0.213184	Afu3g00720	Activator			0	not detected	IPR007461;IPR009060;IPR015940	Ysc84 actin-binding domain;UBA-like superfamily;Ubiquitin-associated domain	PF00627;PF04366	Ubiquitin-associated domain;Ysc84 actin-binding domain	N/A	N/A	N/A	N/A	SM00165	Ubiquitin-associated domain	SSF46934	UBA-like superfamily	N/A	N/A	N/A	N/A	GO:0005515	protein binding	N/A	N/A	GO:0005575	cellular_component	GO:0003674;GO:0035091	molecular_function;phosphatidylinositol binding	GO:0008150;GO:1900027	biological_process;regulation of ruffle assembly	N/A	N/A
Afu3g01580	-7.1749	-9.00054	-8.04784	0.200769	0.0279591	-0.210858	-3.95896	-2.85538	-3.5239	1.57063	1.46746	1.55057	Afu3g01580	Activator			0	not detected	IPR000172;IPR007867;IPR012132;IPR036188	Glucose-methanol-choline oxidoreductase, N-terminal;Glucose-methanol-choline oxidoreductase, C-terminal;Glucose-methanol-choline oxidoreductase;FAD/NAD(P)-binding domain superfamily	PF00732;PF05199	Glucose-methanol-choline oxidoreductase, N-terminal;Glucose-methanol-choline oxidoreductase, C-terminal	PIRSF000137	Glucose-methanol-choline oxidoreductase	N/A	N/A	N/A	N/A	SSF51905;SSF54373	FAD/NAD(P)-binding domain superfamily	N/A	N/A	N/A	N/A	GO:0050660;GO:0016614	flavin adenine dinucleotide binding;oxidoreductase activity, acting on CH-OH group of donors	GO:0070787;GO:0055114	conidiophore development;obsolete oxidation-reduction process	GO:0005575	cellular_component	N/A	N/A	N/A	N/A	N/A	1.1.3.13 (Alcohol oxidase);1.1.3.7 (Aryl-alcohol oxidase);1.1.99.1 (Choline dehydrogenase);1.1.99.12 (Sorbose dehydrogenase);1.1.99.18 (Cellobiose dehydrogenase (acceptor));1.2.1.8 (Betaine-aldehyde dehydrogenase);4.1.2.10 ((R)-mandelonitrile lyase);4.2.1.- (Hydro-lyases.);6.3.5.7 (Glutaminyl-tRNA s
Afu3g12420	-1.62608	-2.57371	-2.45108	-0.683533	-0.28549	-0.0244167	-0.0251296	-2.35838e-05	-0.117132	1.00063	0.882929	1.10376	Afu3g12420	Activator		Yes	0	not detected	IPR000718;IPR008753;IPR018497	Peptidase M13;Peptidase M13, N-terminal domain;Peptidase M13, C-terminal domain	PF01431;PF05649	Peptidase M13, C-terminal domain;Peptidase M13, N-terminal domain	N/A	N/A	N/A	N/A	N/A	N/A	SSF55486	N/A	N/A	N/A	GO:0005576	extracellular region	GO:0004222;GO:0008237	metalloendopeptidase activity;metallopeptidase activity	GO:0006508	proteolysis	N/A	N/A	N/A	N/A	N/A	N/A	N/A	3.4.24.11 (Neprilysin);3.4.24.71 (Endothelin-converting enzyme 1)
Afu3g13670	-8.26692	-9.07549	-11.4447	1.23026	1.41177	1.51409	-6.09161	-6.2576	-6.31813	0.473701	0.281207	0.572883	Afu3g13670	Activator	crmC		14	not detected	IPR001411;IPR011701;IPR036259	Tetracycline resistance protein/drug resistance transporter;Major facilitator superfamily;MFS transporter superfamily	PF07690	Major facilitator superfamily	N/A	N/A	N/A	N/A	N/A	N/A	SSF103473	MFS transporter superfamily	N/A	N/A	N/A	N/A	GO:0022857	transmembrane transporter activity	GO:0055085	transmembrane transport	GO:0016021;GO:0005887	integral component of membrane;integral component of plasma membrane	GO:0003674;GO:0022857	molecular_function;transmembrane transporter activity	GO:0044550;GO:0055085	secondary metabolite biosynthetic process;transmembrane transport	N/A	N/A
Afu3g13680	-7.70216	-9.44034	-9.48764	0.821419	0.926544	0.977879	-5.38507	-5.91196	-5.65055	1.08722	1.05857	1.06141	Afu3g13680	Activator			0	not detected	IPR010828	Alcohol acetyltransferase/N-acetyltransferase	PF07247	Alcohol acetyltransferase/N-acetyltransferase	N/A	N/A	N/A	N/A	N/A	N/A	SSF52777	N/A	N/A	N/A	N/A	N/A	N/A	N/A	N/A	N/A	GO:0005575	cellular_component	N/A	N/A	GO:0044550	secondary metabolite biosynthetic process	N/A	N/A
Afu4g14250	-4.45557	-4.65318	-4.77448	0.651166	1.05424	1.04911	-3.19286	-3.09309	-3.0154	0.963439	0.845372	1.04609	Afu4g14250	Activator			4	not detected	N/A	N/A	N/A	N/A	N/A	N/A	N/A	N/A	N/A	N/A	N/A	N/A	N/A	N/A	N/A	N/A	N/A	N/A	N/A	N/A	GO:0005575	cellular_component	GO:0003674	molecular_function	GO:0008150	biological_process	N/A	N/A
Afu5g02310	-2.12245	-1.66798	-3.13032	0.671502	0.533383	0.742605	-0.113139	0.0827938	-0.19014	0.262048	0.359688	0.362568	Afu5g02310	Activator			0	not detected	IPR000073;IPR029058	Alpha/beta hydrolase fold-1;Alpha/Beta hydrolase fold	PF00561	Alpha/beta hydrolase fold-1	N/A	N/A	N/A	N/A	N/A	N/A	SSF53474	Alpha/Beta hydrolase fold	N/A	N/A	N/A	N/A	N/A	N/A	N/A	N/A	GO:0005575	cellular_component	GO:0003674	molecular_function	GO:0008150	biological_process	N/A	3.1.-.- (Acting on ester bonds.)
Afu5g02790	-1.20606	-0.961316	-1.07181	0.233849	0.0477165	-0.100022	0.0979184	0.352432	0.104821	0.601702	0.233006	0.400033	Afu5g02790	Activator			11	not detected	IPR002293	Amino acid/polyamine transporter I	PF13520	Amino acid/polyamine transporter I	PIRSF006060	N/A	N/A	N/A	N/A	N/A	N/A	N/A	N/A	N/A	GO:0016021;GO:0032178;GO:0016020;GO:0005886;GO:0031520	integral component of membrane;medial membrane band;membrane;plasma membrane;plasma membrane of cell tip	GO:0015234;GO:0022857	thiamine transmembrane transporter activity;transmembrane transporter activity	GO:0140125;GO:0055085	thiamine import across plasma membrane;transmembrane transport	N/A	N/A	N/A	N/A	N/A	N/A	N/A	2.1.1.314 (Diphthine methyl ester synthase)
Afu5g13710	-4.52605	-6.17112	-6.21842	0.674442	0.715504	0.813909	-3.01964	-2.3864	-3.09183	1.06494	1.1992	1.07945	Afu5g13710	Activator		Yes	1	MKTDVCLLLAATLAPIVGG	IPR002018;IPR019819;IPR019826;IPR029058	Carboxylesterase, type B;Carboxylesterase type B, conserved site;Carboxylesterase type B, active site;Alpha/Beta hydrolase fold	PF00135	Carboxylesterase, type B	N/A	N/A	N/A	N/A	N/A	N/A	SSF53474	Alpha/Beta hydrolase fold	N/A	N/A	N/A	N/A	GO:0016787	hydrolase activity	N/A	N/A	GO:0005575;GO:0005615	cellular_component;extracellular space	GO:0003674	molecular_function	GO:0008150	biological_process	N/A	3.1.1.- (Carboxylic ester hydrolases.)
Afu5g14930	-5.15325	-5.35086	-7.39816	0.186128	0.253439	-0.0342663	-3.19937	-3.40744	-3.20744	1.53528	1.2569	1.60196	Afu5g14930	Activator			0	not detected	N/A	N/A	N/A	N/A	N/A	N/A	N/A	N/A	N/A	N/A	N/A	N/A	N/A	N/A	N/A	N/A	N/A	N/A	N/A	N/A	GO:0005575	cellular_component	GO:0003674	molecular_function	GO:0008150	biological_process	N/A	N/A
Afu6g00640	-1.01274	-2.97529	-4.13807	-0.173112	-0.0584696	-0.275523	0.193984	0.674248	0.124038	0.688354	0.76169	0.595213	Afu6g00640	Activator			7	not detected	N/A	N/A	N/A	N/A	N/A	N/A	N/A	N/A	N/A	N/A	N/A	N/A	N/A	N/A	N/A	N/A	N/A	N/A	N/A	N/A	GO:0005575	cellular_component	GO:0003674	molecular_function	GO:0008150	biological_process	N/A	N/A
Afu6g11170	-1.97201	-2.34246	-2.54176	0.140058	0.363388	0.167838	-0.257645	0.086387	-0.28964	0.717266	0.992575	0.598714	Afu6g11170	Activator			0	not detected	IPR013087;IPR036236	Zinc finger C2H2-type;Zinc finger C2H2 superfamily	PF00096	Zinc finger C2H2-type	N/A	N/A	N/A	N/A	SM00355	Zinc finger C2H2-type	SSF57667	Zinc finger C2H2 superfamily	N/A	N/A	N/A	N/A	N/A	N/A	N/A	N/A	GO:0005575	cellular_component	N/A	N/A	GO:0008150	biological_process	N/A	N/A
Afu6g12900	-0.413405	-0.344969	-0.947964	0.0722188	0.0929017	-0.0338568	0.169511	0.201692	0.118941	0.288926	0.208042	0.152249	Afu6g12900	Activator			3	not detected	IPR002067;IPR018108;IPR023395	Mitochondrial carrier protein;Mitochondrial substrate/solute carrier;Mitochondrial carrier domain superfamily	PF00153	Mitochondrial substrate/solute carrier	N/A	N/A	N/A	N/A	N/A	N/A	SSF103506	Mitochondrial carrier domain superfamily	N/A	N/A	N/A	N/A	GO:0005347	ATP transmembrane transporter activity	GO:0055085	transmembrane transport	GO:0005575	cellular_component	N/A	N/A	N/A	N/A	N/A	N/A
Afu6g13380	-2.62859	-3.91931	-3.96661	0.558702	-0.331424	0.126529	-1.88744	-0.712856	-1.69855	1.48544	1.00773	1.23243	Afu6g13380	Activator			0	not detected	IPR011021	Arrestin-like, N-terminal	PF00339	Arrestin-like, N-terminal	N/A	N/A	N/A	N/A	N/A	N/A	N/A	N/A	N/A	N/A	N/A	N/A	N/A	N/A	N/A	N/A	GO:0005575;GO:0005737	cellular_component;cytoplasm	GO:0003674	molecular_function	GO:0008150;GO:0015031	biological_process;protein transport	N/A	N/A
Afu6g13700	-2.73223	-3.34488	-4.97714	0.510982	0.145677	0.55648	-0.977665	-1.32346	-1.06205	1.11566	0.956019	1.15327	Afu6g13700	Activator			0	not detected	N/A	N/A	N/A	N/A	N/A	N/A	N/A	N/A	N/A	N/A	N/A	N/A	N/A	N/A	N/A	N/A	N/A	N/A	N/A	N/A	GO:0005575	cellular_component	GO:0003674	molecular_function	GO:0008150	biological_process	N/A	N/A
Afu6g13800	-5.3227	-5.3828	-6.4301	0.63242	0.777523	0.630829	-3.09805	-3.32391	-3.44102	1.16261	1.15744	1.23186	Afu6g13800	Activator			6	not detected	N/A	N/A	N/A	N/A	N/A	N/A	N/A	N/A	N/A	N/A	N/A	N/A	N/A	N/A	GO:0016021	integral component of membrane	N/A	N/A	N/A	N/A	GO:0005575	cellular_component	GO:0003674	molecular_function	GO:0008150	biological_process	N/A	N/A
Afu7g00380	-1.17188	-1.88734	-1.41108	0.277764	-0.0703559	0.0473807	0.130126	0.34148	-0.180019	0.772718	0.449924	0.478329	Afu7g00380	Activator			0	not detected	IPR000182;IPR016181	GNAT domain;Acyl-CoA N-acyltransferase	PF13302	GNAT domain	N/A	N/A	N/A	N/A	N/A	N/A	SSF55729	Acyl-CoA N-acyltransferase	N/A	N/A	N/A	N/A	GO:0008080	N-acetyltransferase activity	N/A	N/A	GO:0005575	cellular_component	N/A	N/A	GO:0008150	biological_process	N/A	2.3.1.- (Transferring groups other than amino-acyl groups.);2.8.3.- (CoA-transferases.)
Afu7g00850	-0.87938	-1.38309	-1.52993	0.337156	0.227095	0.0615001	0.0262457	0.287641	-0.194392	0.420804	0.553782	0.411289	Afu7g00850	Activator			0	not detected	IPR000182;IPR016181	GNAT domain;Acyl-CoA N-acyltransferase	PF13302	GNAT domain	N/A	N/A	N/A	N/A	N/A	N/A	SSF55729	Acyl-CoA N-acyltransferase	N/A	N/A	N/A	N/A	GO:0008080	N-acetyltransferase activity	N/A	N/A	GO:0005575	cellular_component	GO:1990189;GO:0008999	peptide-serine-N-acetyltransferase activity;ribosomal-protein-alanine N-acetyltransferase activity	GO:0017198;GO:0008150	N-terminal peptidyl-serine acetylation;biological_process	N/A	2.3.1.- (Transferring groups other than amino-acyl groups.)
Afu7g02460	-1.64851	-2.26116	-2.15645	0.0455968	0.42689	0.323759	-0.533353	-0.177807	-0.507441	0.818897	0.841603	0.836352	Afu7g02460	Activator		Yes	0	MHFTKALLFTAAAVAPFASAAA	N/A	N/A	N/A	N/A	N/A	N/A	N/A	N/A	N/A	N/A	N/A	N/A	N/A	N/A	N/A	N/A	N/A	N/A	N/A	N/A	GO:0005575	cellular_component	GO:0003674	molecular_function	GO:0008150	biological_process	N/A	N/A
