# Supplementary material for: Novel Host Pathways Govern Epithelial Cell Invasion of Aspergillus fumigatus
Source: Microbiol Spectr. 2023 May 31;11(4):e00084-23. doi: 10.1128/spectrum.00084-23 (PMC10434228; doi:10.1128/spectrum.00084-23)
Supplement: Supplemental file 5 — Table S5. Download spectrum.00084-23-s0004.xlsx, XLSX file, 0.06 MB [file spectrum.00084-23-s0004.xlsx]

## Sheet: Sheet1
Table S5. Upstream Regulator analysis of host pathways in response to A. fumigatus, R. delemar, or R. oryzae infection.
Values represent Z-scores
Z>2 indicates predicted activation
Z<2 indicates predicted repression.
A value of "0" indicates no significant overlap with the differentially expressed genes and the list known pathways targets.
Upstream regulators	Af293-infected vs. uninfected; 6h	Af293-infected vs. uninfected; 16h	CEA10-infected vs. uninfected; 6h	CEA10-infected vs. uninfected; 16h	R. delemar 99-880-infected vs. uninfected; 6h	R. delemar 99-880-infected vs. uninfected; 16h	R. oryzae 99-892-infected vs. uninfected; 6h	R. oryzae 99-892-infected vs. uninfected; 16h
TLR7/8	0	3.35659	1.40841	3.90007	0	0	0	0
IL17A	0	3.21445	3.021	3.39317	0	0	0	0
TLR7	0	3.13482	3.68206	3.28732	0	0	0	0
TNFSF14	0	3.12748	2.41384	3.43183	0	0	0	0
EZH2	0	2.99224	3.18316	3.24875	0	0	0	0
TLR9	0	2.70926	2.18601	2.23733	0	0	0	0
E2F6	0	2.64575	0	3.16228	0	0	0	0
IL12B	0	2.6295	0	2.97534	0	0	0	0
TERT	0	2.56273	1	3.01141	0	0	0	0
FOS	0	2.54951	2.2188	3.05796	0	0	0	0
OSCAR	0	2.49615	2.64575	3.35659	0	0	0	0
JUNB	0	2.44949	0	2.64575	0	0	0	0
TRAF2	0	2.42536	2	1.97021	0	0	0	0
MYD88	0	2.41014	2.17891	2.59086	0	0	0	0
EDN1	0	2.39205	2.1927	2.58595	0	0	0	0
Collagen type II	0	2.33333	2	2.7136	0	0	0	0
NAMPT	0	2.32737	0	2.67821	0	0	0	0
CAMP	0	2.32453	2.2802	3.198	0	0	0	0
IL1RAP	0	2.23607	0	2.23607	0	0	0	0
PADI2	0	2.23607	0	1.63299	0	0	0	0
ECM1	0	2.23331	0	2.23331	0	0	0	0
IL1	0	2.2188	2.23607	2.6295	0	0	0	0
Lymphotoxin	0	2.2188	0	2.6295	0	0	0	0
TLR6	0	2.2188	0	2.2188	0	0	0	0
IL36B	0	2.21315	1.99323	2.41625	0	0	0	0
TNFSF12	0	2.20747	1.9658	2.41926	0	0	0	0
Hsp70	0	2.20583	0	1.96865	0	0	0	0
NFAT5	0	2.2043	0	2.2043	0	0	0	0
FOSL1	0	2.2	0	2.41608	0	0	0	0
PF4	0	2.19531	1.97246	2.60532	0	0	0	0
IL18	0	2.174	2.61176	2.96986	0	0	0	0
NTRK1	0	2.15255	2.2188	1.59257	0	0	0	0
TRPM2	0	2.13201	0	2.13201	0	0	0	0
PTAFR	0	2.12696	0	2.60827	0	0	0	0
PAF1	0	2.06474	0	2.35702	0	0	0	0
ADORA3	0	2	2	2.23607	0	0	0	0
mir-204	0	2	2	2	0	0	0	0
ELF4	0	2	0	2.44949	0	0	0	0
S100A7	0	2	0	2.23607	0	0	0	0
CAPN3	0	2	0	2	0	0	0	0
ULBP1	0	2	0	2	0	0	0	0
AXL	0	1.9868	0	2.21565	0	0	0	0
MAPKAPK2	0	1.9868	0	1.9868	0	0	0	0
SAA	0	1.98443	0	0	0	0	0	0
FCER1G	0	1.98248	0	1.98248	0	0	0	0
XIAP	0	1.98248	0	1.98248	0	0	0	0
DCLK1	0	1.98248	0	1.98248	0	0	0	0
ADORA2B	0	1.98248	0	0	0	0	0	0
TNFRSF1A	0	1.98052	1.97697	2.42884	0	0	0	0
SCUBE3	0	1.98052	0	2.20723	0	0	0	0
SP4	0	1.9799	0	1.9799	0	0	0	0
AGR2	0	1.97697	0	1.97697	0	0	0	0
IL36G	0	1.97566	0	1.97566	0	0	0	0
CDKN1A	0	1.97033	0	2.39981	0	0	0	0
PLG	0	1.96957	1.96708	2.41744	0	0	0	0
SIRT6	0	1.96895	0	2.19025	0	0	0	0
TLR8	0	1.96782	0	0	0	0	0	0
NFATC2	0	1.96746	0	1.36938	0	0	0	0
S100A9	0	1.96572	0	1.96572	0	0	0	0
MAPK7	0	1.95083	0	0	0	0	0	0
Gm-csf	0	1.94099	0	2.37289	0	0	0	0
IQGAP1	0	1.92916	0	1.92916	0	0	0	0
RNASEL	0	1.91485	0	0	0	0	0	0
FGFR1	0	1.82036	0	0	0	0	0	0
GAPDH	0	1.79476	0.650945	2.41248	0	0	0	0
BCL11B	0	1.70941	0	1.70941	0	0	0	0
MAPK8	0	1.70561	1.06878	1.21112	0	0	0	0
CEBPA	0	1.65748	2.6295	2.9093	0	0	0	0
FN1	0	1.6283	0	2.59161	0	0	0	0
UXT	0	1.60835	0.762493	1.83435	0	0	0	0
MAP3K14	0	1.6	2.21565	2.59384	0	0	0	0
BCR (complex)	0	1.58771	2.04302	1.5487	0	0	0	0
mir-33	0	1.54351	0	1.54351	0	0	0	0
SMAD2	0	1.51765	0	1.33697	0	0	0	0
ITGB3	0	1.49137	0	2.18365	0	0	0	0
ERBB3	0	1.47059	0	1.47059	0	0	0	0
MIF	0	1.44276	0	1.44276	0	0	0	0
LPAR1	0	1.43208	0	2.42487	0	0	0	0
miR-21-5p (and other miRNAs w/seed AGCUUAU)	0	1.37887	0	0	0	0	0	0
ANXA2	0	1.35294	-1.67286	-0.382719	0	0	0	0
IKBKE	0	1.34164	1.43208	2.27381	0	0	0	0
AHR	0	1.31698	1.95917	0.762448	0	0	0	0
IL3	0	1.27733	0.762493	1.67251	0	0	0	0
RUVBL1	0	1.26491	0	0.57735	0	0	0	0
VHL	0	1.26057	0	-0.109819	0	0	0	0
ICAM1	0	1.25357	0	1.69775	0	0	0	0
PARP1	0	1.25357	0	0.970143	0	0	0	0
DEF6	0	1.23718	0	2.22948	0	0	0	0
DNAJB6	0	1.23045	0	0	0	0	0	0
Creb	0	1.19452	0	0	0	0	0	0
PLA2G4A	0	1.15404	0	0	0	0	0	0
Secretase gamma	0	1.13962	0	0	0	0	0	0
SUZ12	0	1.09109	0	1.96396	0	0	0	0
RAF1	0	1.09109	0	1.96396	0	0	0	0
PIK3R1	0	1.06749	0	0.5547	0	0	0	0
S1PR1	0	1.06749	0	0	0	0	0	0
S1PR3	0	1.06749	0	0	0	0	0	0
GAB2	0	1	0	2	0	0	0	0
TNFRSF8	0	1	0	1.38675	0	0	0	0
ERBB4	0	1	0	1	0	0	0	0
SRC (family)	0	0.970143	0	1.25357	0	0	0	0
E2F1	0	0.917129	-0.654654	0.578907	0	0	0	0
mir-15	0	0.897122	0	0.298246	0	0	0	0
ITGB4	0	0.854242	0	0	0	0	0	0
SRF	0	0.848528	0	0.848528	0	0	0	0
ST6GALNAC1	0	0.848528	0	0	0	0	0	0
TWIST2	0	0.8318	0	2.2	0	0	0	0
NOTCH3	0	0.816497	0	2.12206	0	0	0	0
ADORA2A	0	0.797211	1.49137	0	0	0	0	0
TWIST1	0	0.73579	0	0	0	0	0	0
BIRC2	0	0.730153	1.13344	1.40414	0	0	0	0
NRG1	0	0.728687	0	1.70361	0	0	0	0
BTG2	0	0.727607	0	0	0	0	0	0
CD44	0	0.694159	1.65734	0	0	0	0	0
FGF7	0	0.666569	0	-0.50184	0	0	0	0
DDX58	0	0.664411	0	0.664411	0	0	0	0
LRP1	0	0.650945	0	1.4771	0	0	0	0
EIF3E	0	0.613909	0	0.189389	0	0	0	0
VEGFA	0	0.58129	0	2.34797	0	0	0	0
PTTG1	0	0.536895	0	1.98052	0	0	0	0
APP	0	0.51797	1.06878	0.41122	0	0	0	0
miR-143-3p (and other miRNAs w/seed GAGAUGA)	0	0.469388	0	0	0	0	0	0
KEAP1	0	0.447214	0	0	0	0	0	0
KMT2A	0	0.447214	0	0	0	0	0	0
MYB	0	0.406854	0	1.27793	0	0	0	0
ITGAL	0	0.404226	0	0.768922	0	0	0	0
mir-155	0	0.392636	0	-0.247147	0	0	0	0
ACSL5	0	0.377964	0	0	0	0	0	0
Igm	0	0.339422	0	0.339422	0	0	0	0
CTLA4	0	0.333333	0	0.333333	0	0	0	0
CEBPD	0	0.327625	0	0.720637	0	0	0	0
XBP1	0	0.277306	-0.152499	0	0	0	0	0
MUC4	0	0.270719	0	0	0	0	0	0
HDAC4	0	0.220863	0	0.2299	0	0	0	0
SAA1	0	0.191663	0	0	0	0	0	0
NCOR2	0	0.191663	0	0	0	0	0	0
TSC22D3	0	0.152499	1.06749	0	0	0	0	0
miR-515-5p (and other miRNAs w/seed UCUCCAA)	0	0.132453	0	0	0	0	0	0
INHBA	0	0.131876	-0.727607	0.952786	0	0	0	0
mir-30	0	0.128037	-1.4	-1.21854	0	0	0	0
GSK3B	0	0.0733327	-0.845154	-0.221647	0	0	0	0
SOCS1	0	0.04	0	0.2111	0	0	0	0
KLF6	0	0.00812901	1.43894	0.673143	0	0	0	0
RIPK1	0	0	2	2	0	0	0	0
PLCE1	0	0	2	2	0	0	0	0
Cdk	0	0	1.9799	1.9799	0	0	0	0
IL33	0	0	1.96089	1.87009	0	0	0	0
HRAS	0	0	1.95962	1.95962	0	0	0	0
CD14	0	0	1.94878	1.77005	0	0	0	0
ELAVL1	0	0	1.94766	1.15102	0	0	0	0
IL27	0	0	1.54746	0.973764	0	0	0	0
ABL1	0	0	1.34164	0.816497	0	0	0	0
TAF6	0	0	1.06749	1.38675	0	0	0	0
BRD7	0	0	0.927173	0.662589	0	0	0	0
CXCL8	0	0	0.417562	1.94271	0	0	0	0
I kappa b kinase	0	0	0	2.6264	0	0	0	0
ACTN4	0	0	0	2.23607	0	0	0	0
Smad	0	0	0	2.20093	0	0	0	0
ITGAV	0	0	0	2.15666	0	0	0	0
ETS1	0	0	0	2.08407	0	0	0	0
VCP	0	0	0	2	0	0	0	0
RLIM	0	0	0	2	0	0	0	0
CYBA	0	0	0	2	0	0	0	0
NPSR1	0	0	0	2	0	0	0	0
Aldose Reductase	0	0	0	2	0	0	0	0
GDF15	0	0	0	1.99378	0	0	0	0
AMH	0	0	0	1.99174	0	0	0	0
JAG1	0	0	0	1.9868	0	0	0	0
CDK7	0	0	0	1.9868	0	0	0	0
ARNT	0	0	0	1.9799	0	0	0	0
TGFBR1	0	0	0	1.96865	0	0	0	0
Integrin	0	0	0	1.96865	0	0	0	0
IL31	0	0	0	1.92916	0	0	0	0
PIM1	0	0	0	1.87059	0	0	0	0
TBK1	0	0	0	1.75881	0	0	0	0
TNFSF11	0	0	0	1.71823	0	0	0	0
TMSB4	0	0	0	1.63299	0	0	0	0
TFAP4	0	0	0	1.2464	0	0	0	0
CTBP1	0	0	0	1.15404	0	0	0	0
PTGER2	0	0	0	1.13137	0	0	0	0
Ras	0	0	0	1.13137	0	0	0	0
Collagen type III	0	0	0	1.1094	0	0	0	0
TNFSF9	0	0	0	1.09109	0	0	0	0
THY1	0	0	0	1.08643	0	0	0	0
OSBPL8	0	0	0	1.03264	0	0	0	0
HSPB2	0	0	0	1	0	0	0	0
BCL2	0	0	0	1	0	0	0	0
PRKDC	0	0	0	1	0	0	0	0
DDX5	0	0	0	1	0	0	0	0
CRHR1	0	0	0	0.974695	0	0	0	0
MBD2	0	0	0	0.835619	0	0	0	0
CREBBP	0	0	0	0.762493	0	0	0	0
KL	0	0	0	0.762493	0	0	0	0
KLF9	0	0	0	0.727607	0	0	0	0
ZMYND10	0	0	0	0.650945	0	0	0	0
BMP2	0	0	0	0.608113	0	0	0	0
LY6K	0	0	0	0.5547	0	0	0	0
IL21	0	0	0	0.497825	0	0	0	0
Pka	0	0	0	0.471405	0	0	0	0
HCK	0	0	0	0.449719	0	0	0	0
CASP8	0	0	0	0.447214	0	0	0	0
NMNAT1	0	0	0	0.365148	0	0	0	0
SERPINA1	0	0	0	0.348539	0	0	0	0
CLCA2	0	0	0	0.27735	0	0	0	0
NPC1	0	0	0	0.246183	0	0	0	0
MYOC	0	0	0	0.132453	0	0	0	0
JAK2	0	0	0	0	0	0	0	0
SFN	0	0	0	0	0	0	0	0
ITGB2	0	0	0	0	0	0	0	0
RHOC	0	0	0	0	0	0	0	0
CHRNA7	0	0	0	0	0	0	0	0
mir-210	0	0	0	-0.0949158	0	0	0	0
STUB1	0	0	0	-0.128037	0	0	0	0
DDB2	0	0	0	-0.35944	0	0	0	0
FABP2	0	0	0	-0.492366	0	0	0	0
let-7	0	0	0	-0.560676	0	0	0	0
mir-7	0	0	0	-0.690374	0	0	0	0
CRHR2	0	0	0	-0.774758	0	0	0	0
DAB2IP	0	0	0	-0.786832	0	0	0	0
DNA-methyltransferase	0	0	0	-0.889658	0	0	0	0
FOXP1	0	0	0	-0.970143	0	0	0	0
CRH	0	0	0	-0.984732	0	0	0	0
GPS2	0	0	0	-1	0	0	0	0
NR1D1	0	0	0	-1	0	0	0	0
mir-150	0	0	0	-1.09109	0	0	0	0
STK11	0	0	0	-1.09743	0	0	0	0
SKP2	0	0	0	-1.18322	0	0	0	0
ZNF281	0	0	0	-1.21854	0	0	0	0
SREBF2	0	0	0	-1.25674	0	0	0	0
EIF4G1	0	0	0	-1.35401	0	0	0	0
NUMB	0	0	0	-1.96865	0	0	0	0
BCAS2	0	0	0	-1.9799	0	0	0	0
Iga	0	0	0	-1.98248	0	0	0	0
BHLHE41	0	0	0	-1.98248	0	0	0	0
ZC3H12A	0	0	0	-1.9868	0	0	0	0
MDM4	0	0	0	-1.98777	0	0	0	0
CDK12	0	0	0	-1.99924	0	0	0	0
PIAS1	0	0	0	-2	0	0	0	0
PCM1	0	0	0	-2	0	0	0	0
UBE3A	0	0	0	-2	0	0	0	0
PAX8	0	0	0	-2.20501	0	0	0	0
UPF2	0	0	-0.152499	0	0	0	0	0
IL25	0	0	-0.156706	-0.700107	0	0	0	0
IRF4	0	0	-0.654654	-0.829401	0	0	0	0
CDKN2A	0	0	-0.752906	-1.0205	0	0	0	0
Pde4	0	0	-0.804722	-0.607994	0	0	0	0
IL10	0	0	-1.17444	0	0	0	0	0
PRTN3	0	0	-1.94535	-1.87818	0	0	0	0
ZFP36	0	0	-1.9868	-2.22378	0	0	0	0
REV1	0	0	-2	-2	0	0	0	0
ELK1	0	-0.0154543	1.9799	0.901903	0	0	0	0
PIN1	0	-0.113961	0	0	0	0	0	0
NFKBIA	0	-0.130189	0	-0.485071	0	0	0	0
PPARA	0	-0.134568	0	0.04	0	0	0	0
CCND1	0	-0.138037	0	1.24234	0	0	0	0
HNF1A	0	-0.140138	0	-0.126552	0	0	0	0
IFNA1/IFNA13	0	-0.152499	0	0	0	0	0	0
RB1	0	-0.185695	0	-0.522233	0	0	0	0
THRB	0	-0.221621	0	-0.769919	0	0	0	0
KDM5A	0	-0.242536	0	0.727607	0	0	0	0
PRKAR1A	0	-0.270719	0	-0.270719	0	0	0	0
KRAS	0	-0.293991	0	0.417448	0	0	0	0
SRA1	0	-0.322045	0	1.28718	0	0	0	0
SPARC	0	-0.326869	0	-0.739106	0	0	0	0
MED1	0	-0.333333	0	-1.60357	0	0	0	0
RUNX2	0	-0.406994	0	0	0	0	0	0
HMOX1	0	-0.463482	-1.94895	-1.04633	0	0	0	0
NR3C2	0	-0.478091	0.57735	-0.894737	0	0	0	0
MAVS	0	-0.519197	0	-0.519197	0	0	0	0
JAK3	0	-0.526235	0	-0.526235	0	0	0	0
SMARCA2	0	-0.5547	0	0	0	0	0	0
NPC2	0	-0.61017	0	-0.894737	0	0	0	0
TXN	0	-0.632653	0	0	0	0	0	0
mir-135	0	-0.710251	0	-0.379261	0	0	0	0
PTEN	0	-0.712635	-0.469388	-0.14177	0	0	0	0
SMAD7	0	-0.741999	0	0	0	0	0	0
PRKAA	0	-0.76806	0	-0.0885232	0	0	0	0
AGER	0	-0.775515	-0.282843	-0.69192	0	0	0	0
ATG7	0	-0.797724	0	0	0	0	0	0
MIA	0	-0.848528	0	0	0	0	0	0
PAEP	0	-0.896258	0	0	0	0	0	0
ARID3B	0	-0.953821	0	0	0	0	0	0
PROK2	0	-1	0	0	0	0	0	0
PTPRR	0	-1	0	-1	0	0	0	0
WWC1	0	-1	0	-1.34164	0	0	0	0
BUD23	0	-1	0	-1.98248	0	0	0	0
mir-8	0	-1.04977	0	-2.48591	0	0	0	0
BMI1	0	-1.06749	0	0	0	0	0	0
RNF2	0	-1.06749	0	-1.13137	0	0	0	0
CDX2	0	-1.1138	0	-0.712581	0	0	0	0
MDGA2	0	-1.13389	0	-1.13389	0	0	0	0
CBX5	0	-1.1416	-2.23607	-1.65567	0	0	0	0
SIM2	0	-1.18799	0	0	0	0	0	0
CYP1B1	0	-1.23091	0	-0.727607	0	0	0	0
NDRG1	0	-1.24475	0	-1.89114	0	0	0	0
BRCA1	0	-1.2825	-0.411318	-0.30241	0	0	0	0
CETP	0	-1.34164	0	-1.34164	0	0	0	0
SENP7	0	-1.38675	0	-1.06749	0	0	0	0
AURKB	0	-1.41421	-2.77161	-3.4125	0	0	0	0
CDH1	0	-1.44132	0	-1.84895	0	0	0	0
CBX7	0	-1.63299	-2.23607	-2.64575	0	0	0	0
HSPA5	0	-1.65598	0	-1.92325	0	0	0	0
LY6E	0	-1.8034	-0.390567	-1.46059	0	0	0	0
CD3	0	-1.8352	-2.37801	-2.44363	0	0	0	0
SATB1	0	-1.85964	-2.20723	-2.3955	0	0	0	0
SIN3A	0	-1.88982	0	-2.12132	0	0	0	0
MAX	0	-1.88982	0	-2.12132	0	0	0	0
PLCD1	0	-1.92916	0	-1.92916	0	0	0	0
IL37	0	-1.94426	0	-2.17026	0	0	0	0
NLRP12	0	-1.94766	0	-1.94766	0	0	0	0
JAG2	0	-1.96116	-1.06749	-2.04302	0	0	0	0
EGLN1	0	-1.98248	0	-1.98248	0	0	0	0
TOPBP1	0	-1.9868	-1.94766	-2.60641	0	0	0	0
NKX2-1	0	-1.99323	0	-2.22948	0	0	0	0
TRIM38	0	-1.99435	0	-1.99435	0	0	0	0
FASN	0	-2	0	-2	0	0	0	0
IRF9	0	-2	0	-2	0	0	0	0
HELLS	0	-2	0	-2.23607	0	0	0	0
IFNB1	0	-2.03701	0	-2.25354	0	0	0	0
JAK	0	-2.12132	0	-2.12132	0	0	0	0
IFNL1	0	-2.14358	2.16525	-1.76162	0	0	0	0
PRL	0	-2.15952	0	-2.28343	0	0	0	0
IFNA2	0	-2.21786	0	-2.01516	0	0	0	0
CIP2A	0	-2.53837	0	-1.96009	0	0	0	0
Nr1h	0	-2.58407	-2.2043	-2.083	0	0	0	0
CD28	0	-2.59363	-1.61068	-1.99543	0	0	0	0
CCNK	0	-2.74563	0	-3.75707	0	0	0	0
MITF	0	-2.7462	0	-3.42059	0	0	0	0
SAFB	0	-3.05329	-2.2188	-2.68804	0	0	0	0
NUPR1	0	13.2818	3.57771	13.67	5.74437	10.9559	5.30071	11.2776
TNF	0	6.63204	5.50078	8.39944	6.07389	4.65481	4.99831	4.1995
PDGF BB	2.44875	6.1083	5.38477	6.92402	4.08438	5.51739	3.5803	4.46137
IL1A	0	5.57898	4.08557	5.56315	0	3.5297	2.21328	3.04103
TREM1	0	5.33576	3.82641	6.10679	4.08248	3.89023	2.84019	3.0244
HIF1A	0	4.94854	2.77599	4.62439	4.76836	5.32064	4.15586	4.45258
PRKCD	0	4.7354	3.64712	5.22526	3.45936	2.8779	2.27016	2.92077
IL1B	0	4.47649	4.08465	5.23453	2.78267	2.661	0	2.03684
NFkB (complex)	0	4.42946	4.44507	5.16903	0	2.83123	2.36464	2.2467
NEDD9	0	4.3788	0	4.70234	4.24264	4.3788	3.74166	4.14614
ERK1/2	0	4.25642	3.52852	3.56868	3.05213	3.5494	3.20194	2.65656
ERK	0	4.24976	3.87412	5.21324	4.25889	3.86288	3.09006	2.63287
ECSIT	0	4.0781	2.95006	4.31524	2.9542	3.42169	2.59763	3.27313
SMARCA4	0	4.06275	3.89885	5.13019	0	0	2.09136	0
RELA	0	4.03935	4.15567	4.85782	0	2.57287	2.30919	2.69925
EGF	0	3.90309	2.94423	4.11047	2.7624	1.85089	0	2.60227
TLR2	0	3.77489	2.33033	3.82072	2.2	2.09519	0	2.204
FOXL2	0	3.74654	3.71987	4.42719	2.99813	3.17888	2.45576	2.73726
PPRC1	0	3.62329	2.19089	4.29797	1.26491	2.70801	1	2.72166
IL15	0	3.47464	0	2.87402	2.8987	2.54414	2.78109	2.36164
TLR4	0	3.46646	2.87741	3.95595	0	2.62386	1.97738	2.5682
TGFB1	0	3.42873	3.56108	4.71658	4.7829	3.89973	4.5501	3.83585
EGR1	0	3.42802	2.39452	3.67204	2.9506	3.40219	2.79866	2.72287
F7	0	3.34043	2.47374	3.74133	2.61116	3.37794	0	2.72897
SELPLG	0	3.31662	2.44949	3.4641	0	2.33333	0	2.12132
CD40LG	0	3.24363	3.41335	3.96539	0	1.97928	2.17846	2.15148
HGF	0	3.21097	1.59633	3.06049	2.42552	2.75018	2.01605	2.60638
CCL5	0	3.16228	2.4327	2.21359	0	0	0	0.953821
MAP2K1/2	0	3.1033	2.93298	3.29053	3.36992	2.96473	2.91308	2.43574
Ap1	0	3.08901	2.16899	2.88684	0	2.34752	0	2.34752
Cg	0	3.08457	2.4198	3.59761	2.03088	2.6177	1.56092	1.63978
PTGS2	0	3.02165	2.22311	2.97622	1.7977	1.58354	1.7977	0
LDL	0	2.94767	1.99585	2.42559	0.611928	2.39435	0	1.778
TP53	0	2.9451	5.3748	6.54313	1.05825	-0.222626	1.35801	0.853305
JUN	0	2.93369	2.70432	3.16387	0.613635	1.33813	0.0727153	0.461447
TLR3	0	2.80523	0	2.38887	0	0	0	1.82587
TGFA	0	2.78463	1.99378	2.78463	0	1.95962	0	2.19531
EGFR	0	2.76812	2.3461	2.52435	2.39954	2.32864	2.82385	1.66761
EPAS1	0	2.75364	0.191663	2.39973	2.6503	2.67014	2.6503	2.5003
Mek	0	2.68238	1.69672	2.22259	-0.463099	0.508723	0.234645	-0.215438
MAP2K1	0	2.65649	2.44576	2.72791	3.1237	2.58929	2.78947	1.78638
Fcer1	0	2.61138	0	2.79574	0	1.93635	0	0
CDK9	0	2.60652	2.20723	2.78716	0	1.97697	0	0
CSF2	0	2.57195	2.96113	2.79009	0	1.08837	0	0
RAC1	0	2.54329	1	2.38348	0	1.97034	0	1.97034
KDM5B	0	2.46405	0	2.96799	1.73205	2.93341	1.81384	3.83463
IKBKB	0	2.44224	2.42437	2.67652	0	1.53746	0	0
TCR	0	2.43586	1.673	2.64313	0	3.2528	2.43601	3.27646
MYOCD	0	2.42536	0	0	2.21321	2.1776	0	0
CXCR4	0	2.41512	0	2.41512	0	1.75096	0	2.20128
TLR1	0	2.41234	1.95962	2.41234	0	0	0	1.52358
TLR5	0	2.40694	1.96559	2.40694	0	1.74633	0	1.74633
EIF2AK3	0	2.40043	0	2.20891	1.13137	1.74633	0	1.50316
PGR	0	2.39695	2.35867	3.17675	2.01623	2.10906	0	2.17468
PRKCE	0	2.37952	1.29813	2.93707	2.18275	3.08825	2.18275	2.93792
SPHK1	0	2.36384	1.43208	2.5289	0	2.21565	0	0
Tlr	0	2.35702	0	2.54841	0	2.16366	0	0
Immunoglobulin	0	2.33513	2.44949	2.68877	0	2.23607	0	0
CSF1	0	2.33333	0.6	1.64648	2.23607	0	2	2.23607
YBX1	0	2.33333	0	2.64575	0	2.23607	0	2.23607
CTNNB1	0	2.33329	0	2.60231	0	2.8935	2.61654	2.8935
NFKB1	0	2.32561	2.13335	1.99318	0	1.75919	0	1.75919
FGF2	0	2.30198	0	2.82895	2.52423	2.36209	2.18661	2.04826
SRC	0	2.28445	0	2.49303	0	1.48053	0	0
Lh	0	2.28145	1.78705	1.78001	-0.281447	0.70501	-0.76451	0.805038
SMAD3	0	2.24474	0	2.31614	0.722669	-0.356503	0	0
WT1	0	2.23963	-2.23607	1.00699	0.130189	0.939552	0.931381	1.9011
ATF4	0	2.21299	1.94477	1.40996	1.84373	1.4741	1.28269	0.720485
RPS6KA3	0	2.20469	0	2.20469	0	1.9652	0	0
FAT1	0	2.19977	1.97438	2.19977	0	2.19977	0	1.97438
MMP9	0	2.19089	0	1.97553	1.97697	2.20128	0	2.20128
S100A8	0	2.18246	1.95432	2.74868	0	1.95432	0	0
NCR2	0	2.17956	2.21321	2.55876	0	1.9799	0	0
P38 MAPK	0	2.16308	4.41459	4.09948	2.6443	2.45141	3.17154	2.11222
Jnk	0	2.15939	3.25765	2.37403	2.00271	3.42641	2.19795	2.14561
IL2	0	2.14528	2.20043	3.3587	0.112509	2.01965	0	0.030415
NANOG	0	2.13809	2	2.5	0	0	0	1.88562
SP3	0	2.0384	0	2.61281	0	0.246183	0	0.246183
MEMO1	0	2	0	2.23607	0	2	0	1.63299
KDM8	0	2	0	2	0	2	0	2
CHEK1	0	2	0	0.640184	0	1.70561	0	1.19523
IGFBP5	0	1.99756	0	2	1	0	0	0
IKBKG	0	1.99756	0	1.99756	0	1.99756	0	0
PLAUR	0	1.99378	0	1.9047	0	0	0	2.20501
CAV1	0	1.9799	0	1.50111	1.9799	0	1.9799	0
YAP1	0	1.97021	1.63299	1.59472	0	0.594089	0	0
ID1	0	1.96396	0	2.37635	0	0	1.38675	0
IL6	0	1.95594	1.56613	2.44039	2.62061	2.54063	0	2.50075
CEBPB	0	1.93636	2.40063	3.54411	0	2.20673	1.88265	2.20673
SYVN1	0	1.88982	1.66667	1.91485	4.56209	1.99822	3.27165	1.99822
CDK5	0	1.88982	0	0	1.34164	0	0.447214	0
STAT3	0	1.88933	1.29641	2.6947	2.20386	0	2.01223	0
Akt	0	1.88845	0.444554	2.1534	2.4198	1.52735	0	0
FOXO3	0	1.83974	3.20206	3.05717	2.20128	0	0	1.76967
RELB	0	1.81333	0	1.93871	0	1.85787	0	0
PI3K (family)	0	1.79779	2.63253	1.31684	2.55148	1.43633	1.61978	1.55343
GLI1	0	1.78897	1.38318	2.44927	2.26112	1.77861	0	0
HDAC6	0	1.78227	2.2188	1.42374	1.64996	2.15666	2.42536	2.15666
ATM	0	1.78227	1.93927	2.2723	2.2337	2.20231	2.19355	2.11049
PCDH11Y	0	1.78227	0	1.78227	0	2.15666	1.98248	1.93733
MAPK1	0	1.76956	1.25357	1.89167	1.8405	0.92569	2.21007	0
ESRRG	0	1.75472	0	2.21052	0	1.97712	0	1.97712
Hsp27	0	1.75096	1.48963	0	0	1.97697	0	2.20128
CYR61	0	1.74416	0	3.05565	0	0	2.4004	0
SP1	0	1.72904	1.77666	2.41887	2.26995	1.17663	0	0.890138
IL32	0	1.72741	0.892895	1.79816	0	1.94541	0	0
IL4	0	1.71559	2.09806	2.37176	2.77514	2.05258	1.76994	1.88419
FOXO4	0	1.70588	1.99655	2.79145	0	1.75096	0	0
POU2F2	0	1.69775	1.34164	1.34715	0	2.35702	2.11058	1.88562
Interferon alpha	0	1.69331	1	1.6285	2.88311	0	1.99174	0
POU5F1	0	1.69213	1.05045	2.97506	0	0.761846	0	0
IFNG	0	1.64557	4.22869	2.84592	1.90473	-0.00236512	0	0
CSF3	0	1.63205	0	1.63205	0	1.787	0	0
IL5	0	1.59111	2.23607	1.11378	0	-0.0819232	0	0
HSF1	0	1.54278	0	0	0	0.557619	0	0.529209
TGM2	0	1.54066	2.78947	2.41054	3.22712	2.82843	4.25818	2.49643
CD40	0	1.50239	2.08102	2.00477	0	0	0	2.15125
MYCN	0	1.50111	0	1.2	1.34804	2.01044	0.727607	2.01044
ESR2	0	1.41242	0	1.35293	0	0	0	1.90984
FSH	0	1.40998	1.52863	0.964666	-0.672009	-0.559985	-1.67126	-0.555029
MET	0	1.36309	1.43208	1.79408	0.147475	-0.35497	-0.201397	-0.671765
HMGB1	0	1.3565	1.79417	1.54121	0	0	0	0.73779
A2M	0	1.34944	0	0.758775	2.58673	0.883456	2.21321	0.883456
NCOA2	0	1.34804	0	0.990148	1.9868	0	0	0
PSMD10	0	1.34164	0	0	0	1.88982	0	1.88982
GH1	0	1.29987	0	2.23607	0	2	0	2
NOTCH1	0	1.28879	0.54294	1.04378	1.99756	0	0	0
FOXO1	0	1.26322	2.82994	2.04308	0	0.092123	-0.370839	-0.51758
ITGB1	0	1.25144	0.810918	1.32193	0.341882	0.733604	-0.390567	0.367118
C5	0	1.21804	1.98607	1.88253	0	0	0	2.09196
BRAF	0	1.17948	0	-0.0686463	0	0.746729	0	0
ATF2	0	1.17833	1.98052	1.74113	0	1.30842	1.30842	0
PPARG	0	1.16563	-0.0173946	0.880167	0.968848	1.11538	0	1.94893
SMAD4	0	1.16022	2.02732	2.12035	0.228086	0	0.821995	-0.5831
Growth hormone	0	1.15817	0	2.36648	1.3568	1.60612	1.72039	1.53717
miR-34a-5p (and other miRNAs w/seed GGCAGUG)	0	1.13833	0	0	-0.61808	0	-0.61808	0.54583
RNF31	0	1.13389	2	1.41421	1.63299	0	0	0
AR	0	1.01086	1.38325	1.14084	0	-0.515261	0	-0.706347
SOX11	0	1.00597	-1.06749	0	1.89737	0	0	0
ZNF217	0	1	0	-1	0	0	-2.23607	0.57735
REL	0	1	-0.152499	-0.019996	1.10265	1.40556	1.10265	0
F2	0	0.978068	2.38956	1.76147	0	0.404894	0	0.456318
MAPK14	0	0.884652	2.23607	2.61116	2	0	0	0
CREB1	0	0.852851	2.21315	0.963338	0	1.99174	0	0
TGFBR2	0	0.842484	0	1.56131	0.958315	1.25275	0	0.699896
AURK	0	0.83205	-4.23077	-3.49929	0	0	-2.23607	0
ANLN	0	0.83205	-4.24264	-3.5	0	0	-2.23607	0
CARM1	0	0.816497	0	1.40556	0	2	0	2
RAE1	0	0.816497	0	0	0	2.33333	0	2.52982
LPL	0	0.772049	0	1.97021	0	0	0	0.393611
LIPG	0	0.772049	0	1.94878	1	0	0	0
MUC1	0	0.770103	0	0.404782	0	0.522379	0	0.891143
TRAF6	0	0.727607	1.98248	1.02565	0	0	0	-0.80829
CHUK	0	0.725866	1.96946	1.55496	0	1.03664	0	0.653197
CTR9	0	0.707107	0	-0.333333	0	0.333333	-0.816497	1.26491
BMP4	0	0.61096	0	2.32105	3.35885	2.0354	2.7196	1.86669
E2F3	0	0.61096	0	-0.370681	0	-0.326895	0	-0.959339
IGF1	0	0.605407	1.69254	1.6952	2.2432	1.39548	0	1.7454
BTK	0	0.565099	1.02565	1.42687	1.81987	1.8015	2.42487	0
PKM	0	0.546363	0	1.73793	1.97246	2.2489	0	0
IL1RN	0	0.5366	-2.4327	-0.884027	0	1.5542	0	0
IL13	0	0.514297	-0.745913	0.0499284	2.35085	1.33418	2.4004	1.51377
NOX4	0	0.507673	1	0.777029	1.67332	0.507673	1.67332	0.507673
OSM	0	0.50637	1.99378	0.683632	2.3994	0	1.95011	0
SYK	0	0.503439	-1.16909	-0.808608	-0.211604	1.08951	0	0.994988
PI3K (complex)	0	0.470503	1.45521	1.1664	0	0.470503	0	0
NFKB2	0	0.462573	0	1.09514	0	1.91237	0	0.785136
HCAR2	0	0.447214	0	1.13389	0	0	1	0
MGEA5	0	0.447214	-1.23045	0.0497827	-2.34261	-0.130189	0	0
SHC1	0	0.436852	-1	0	0	0	0	-0.724286
Hsp90	0	0.429302	0	0	2.60039	0	2.41512	0
LEF1	0	0.403473	0	0	0	0	0	0.352673
EHMT2	0	0.371647	0	-0.0678844	1.96396	0	0	0
AREG	0	0.361158	0	-2.24457	0	0	0	0.117041
ERBB2	0	0.344073	3.08716	-0.000724399	4.47373	3.56509	4.73206	2.58855
TP63	0	0.307885	2.34082	1.12746	1.58092	0.683094	0	0.875419
KLF5	0	0.288009	0	0.127804	2.40367	1.44474	2.40367	1.44474
BAG1	0	0.27735	1.98248	1.35294	0	2	0	0
EFNA2	0	0.27735	-1	-0.242536	-1.50756	0	0	0
TCF7L2	0	0.265684	0	0	0	0	1.45651	0
SNAI1	0	0.253671	0	0.433657	-0.0923514	0	0	0
EIF2AK2	0	0.236318	1.35294	-0.639903	0	-0.955779	0	0
PPARD	0	0.221079	0	0.8401	0	1.94477	1.94477	0
SPRY2	0	0.163124	0	0.469507	0	-0.42785	0	-0.42785
SMARCE1	0	0.128037	0	0.426401	1.4	0	0.928477	0.710742
PHB2	0	0.128037	0	0.128037	0	0.896258	0	1.38675
H2AFY	0	0.0932505	-0.447214	-0.167836	0	-1.22451	0	-0.740846
miR-16-5p (and other miRNAs w/seed AGCAGCA)	0	0.0478978	0	-1.9896	0	-0.257517	0	0.180702
ESR1	0	0.0433378	-0.231215	-0.419848	1.04136	0.123718	1.66105	0.112628
WNT5A	0	0.0268017	1.99378	1.27097	0	0	0	0.0246774
SLC29A1	0	0	2.82843	1.88982	0	0	0	-2
KITLG	0	0	2.20128	2.05517	0	1.94145	0	0
BIRC3	0	0	1.99201	1.99201	0	0	0	1.01413
CXCL12	0	0	1.46509	0	-2.24569	-1.27404	-2.02992	-1.49656
PPARGC1A	0	0	1.34164	0	0.0928281	-0.127853	-0.0703791	0
PDLIM2	0	0	1	0.493197	0	-0.538816	-0.5	-1.46059
FPR2	0	0	0.688515	0.688515	0	0	0	1.06749
CLDN7	0	0	0.246183	0	-2.07614	-2.18282	-2.37635	-2.25884
VTN	0	0	0	2.42821	1.31995	1.99756	0.970241	0
WWTR1	0	0	0	2.42536	0.390567	1.45521	1.06749	0
F2RL1	0	0	0	2.20564	0	2.20564	0	1.96948
ITGA6	0	0	0	2.18275	2.19531	2.19531	1.96865	1.96865
CSNK2A1	0	0	0	2	0	2.23607	0	2.23607
RTKN	0	0	0	2	0	2	0	0
TAZ	0	0	0	2	0	1.40841	0	0.762493
LRP6	0	0	0	1.9868	0	2.21565	0	2.42487
SRSF3	0	0	0	1.95083	0	2.05387	0	1.81448
STAT5a/b	0	0	0	1.74416	0.112509	0	-0.213201	0
HMGA1	0	0	0	1.23045	0	0.0526316	0	0
MMP2	0	0	0	0.96564	0	0	0	0.96564
SPP1	0	0	0	0.584194	0	2.17026	0	0
MTOR	0	0	0	0.549557	2.41704	0	0	0
SNAI2	0	0	0	0.44004	-0.408786	0	0.59322	0
PCGEM1	0	0	0	0.266371	2.20642	0	0	1.13272
mir-22	0	0	0	0.152499	0	0	-0.654654	0
IRF1	0	0	0	0.0465746	0	-2.13719	0	0
TINCR	0	0	0	0	1	0	0	0
STAU1	0	0	0	0	1	0	0	0
HOTAIR	0	0	0	0	0.279456	0	0	0
SALL4	0	0	0	0	0.0678844	0	0.0678844	0
mir-96	0	0	0	0	0.0588235	0	0	0
mir-634	0	0	0	0	0	2	0	2.23535
DDX17	0	0	0	0	0	1.96396	0	1.96396
NPPB	0	0	0	0	0	1.74574	0	1.74574
EDNRB	0	0	0	0	0	1.57287	0	1.2464
mir-25	0	0	0	0	0	1.38675	0	0
TARDBP	0	0	0	0	0	1.38675	0	0
PIM2	0	0	0	0	0	1.28745	0	0
LGALS3	0	0	0	0	0	1.09109	0	1.09109
FBXW7	0	0	0	0	0	0.727607	0	0.727607
mir-17	0	0	0	0	0	0.616259	0	0.624199
PLD2	0	0	0	0	0	0.447214	0	0
USF1	0	0	0	0	0	0.320256	0	0
HNF4A	0	0	0	0	0	0	1.96652	0
CTGF	0	0	0	0	0	0	0.294118	0
VIM	0	0	0	0	0	0	0	1.19208
PIK3CB	0	0	0	0	0	0	0	0.848528
SMYD3	0	0	0	0	0	0	0	0.728082
mir-21	0	0	0	0	0	0	0	0.701589
PTH	0	0	0	0	0	0	0	0.688515
miR-29b-3p (and other miRNAs w/seed AGCACCA)	0	0	0	0	0	0	0	0.301511
SPINT2	0	0	0	0	0	0	0	-1.25275
miR-296-5p (miRNAs w/seed GGGCCCC)	0	0	0	0	0	0	0	-1.63299
miR-22-3p (miRNAs w/seed AGCUGCC)	0	0	0	0	0	0	-2.42487	0
DNMT3B	0	0	0	0	0	-0.0769231	0	0.384615
hemoglobin	0	0	0	0	0	-0.178965	0	-0.178965
mir-19	0	0	0	0	0	-0.398216	0	0
ZBED6	0	0	0	0	0	-1	0	-0.301511
ELF3	0	0	0	0	0	-1.18799	0	0
CD3 group	0	0	0	0	0	-1.93733	0	-2.21321
HOXB3	0	0	0	0	0	-2	0	0
MRPL14	0	0	0	0	0	-2	0	0
SMARCB1	0	0	0	0	0	-2.21321	0	0
mir-182	0	0	0	0	-0.0336909	0	0	0
mir-183	0	0	0	0	-0.390253	0	0	0
mir-34	0	0	0	0	-1.31122	0	0	0
HOXD10	0	0	0	0	-1.34164	0	-1.34164	0
miR-145-5p (and other miRNAs w/seed UCCAGUU)	0	0	0	0	-1.39632	0	0	0
miR-210-3p (miRNAs w/seed UGUGCGU)	0	0	0	0	-1.96396	-1.71499	-1.96396	-1.71499
mir-185	0	0	0	0	-1.97252	0	0	0.365148
NSUN3	0	0	0	0	-2	-2	0	0
ALKBH1	0	0	0	0	-2	-2	0	0
MRPL12	0	0	0	0	-2.21863	-1.56131	0	0
DAP3	0	0	0	0	-3	-2.82843	0	0
miR-122-5p (miRNAs w/seed GGAGUGU)	0	0	0	0	-3.4125	0	-2.77161	-1.88982
HDAC2	0	0	0	-0.070691	0	0	0	0.882498
PNN	0	0	0	-0.447214	0	0	0	-1.63299
miR-491-5p (and other miRNAs w/seed GUGGGGA)	0	0	0	-0.659276	0	0	0	-0.742307
ENG	0	0	0	-1.34164	0	-1.34164	0	-1
TFRC	0	0	0	-1.72328	-2.78144	0	-2.4004	-2.33874
EFNA5	0	0	-1	0	-2.23607	0	0	0
EFNA3	0	0	-1	0	-2.23607	0	0	0
EFNA4	0	0	-1	0	-2.23607	0	0	0
RARA	0	0	-1	-0.105703	0	0	0	-0.267644
MAPK9	0	-5.29948e-17	-0.963338	-0.295001	0	0.0660819	0	-0.14072
NCOA3	0	-0.0229221	0	0.201084	0	0	0	0.183308
SH3KBP1	0	-0.128037	0	-0.787562	0	-1.38675	0	0
Gsk3	0	-0.16186	0.424178	-0.526603	1.21976	-0.716447	0	-0.494239
MAP3K7	0	-0.176649	-1.33154	-1.25747	0	-0.643525	0	0
Pkc(s)	0	-0.186553	0.442192	0.267375	-0.609721	-0.706084	-0.503307	-0.915463
NCOA1	0	-0.194257	0	0	-1.49241	0	0	0
BRD4	0	-0.201802	0	-1.90209	1.60591	0	0	0
EHF	0	-0.229416	2	0	1.80739	0	0	0
TP73	0	-0.250837	0.319078	0.970057	1.58117	0.0615693	1.54318	0.439256
mir-24	0	-0.27735	0	-0.27735	0	-1.1094	0	-1.1094
IL12 (complex)	0	-0.29482	0	-1.02259	0	0	0	-1.9796
TAB1	0	-0.307794	-2.2188	-1.1767	0	-0.307794	0	0
YY1	0	-0.332309	0	0	0	0	1.96396	0
FOXM1	0	-0.3364	0	-0.689674	0	0	0	0.244692
PRKCA	0	-0.374629	0.647059	-0.550387	0	0.222604	0	-0.181273
INS	0	-0.394122	0	0.54321	0.00752007	-0.0344165	0	-0.156077
SERPINF1	0	-0.447214	0	-0.239046	0	0.569803	0	1.43208
26s Proteasome	0	-0.448926	-0.0440618	-1.52536	-1.78943	0	0	-1.81988
STAT1	0	-0.458079	2.41234	0.353152	0	0	1.97697	0
CCL2	0	-0.521271	1.68719	0.2392	0	0	0	-0.731959
CLU	0	-0.557722	0	0.215666	1.13137	-0.113961	0	-0.113961
NR3C1	0	-0.631371	-1.0048	-0.918402	1.20875	-0.109296	1.69254	0.707341
TNFSF10	0	-0.662201	1.18411	-1.40549	-0.17502	0.189984	0	0
DCAF1	0	-0.676716	0	-1.4501	-2.4327	-1.10469	-2.42536	-1.53897
RBM5	0	-0.756098	0	-1.2439	0	0	-1.96396	0
FOXA1	0	-0.769626	0	-0.901146	0	0	0	-0.145004
BACH1	0	-0.816497	0	0	0	0	1	0
USP7	0	-0.816497	0	0	0	0	0.447214	0
EP300	0	-0.846649	2.23421	0.739014	0	0	0	-0.0887357
NFE2L2	0	-0.90975	0	-1.88295	0	-2.05036	-1.98052	-2.20825
DUSP1	0	-0.912886	-0.918708	-0.012963	0	0	0	-1.94012
TFAP2A	0	-0.927173	0	-1.28745	0	-1.28745	0	0
WISP2	0	-0.957503	0	-1.77176	-1.066	-1.21226	0	-0.652753
SPDEF	0	-1.09322	0	-1.57143	0	0	-2.23607	0
AZGP1	0	-1.10704	0	-1.33366	-0.440086	-1.11772	-0.440086	-1.11772
CD24	0	-1.15404	0	-2.46871	-2.02031	-4.58373	-2.438	-5.09117
DICER1	0	-1.23045	0	-0.945611	0	-0.949445	0	-1.53074
MYC	0	-1.26041	-2.56998	-1.09057	1.34974	0.679514	0	-0.307879
RBPJ	0	-1.28571	-1	-1.51097	-1.88982	0	0	-1.88982
FGF8	0	-1.29099	-1	0	-1.50756	0	0	0
mir-515	0	-1.30753	0	-2.15728	0	-1.81931	0	-1.21962
OLR1	0	-1.38675	0	0	0	-2.42487	0	-2.42487
KMT5B	0	-1.446	0	0	0	-1.96865	0	-1.96865
mir-373	0	-1.4918	0	-2.0422	0	-1.53409	0	-1.08467
FAS	0	-1.50687	-0.388685	-1.14532	-2.07813	-0.89455	0	-1.26223
PRNP	0	-1.5589	0.762493	-1.15356	-2.21321	0	0	-2.15666
EZR	0	-1.59117	0	-0.976471	-2	-1.44001	-2	-1.44001
estrogen receptor	0	-1.59652	-0.0932505	-1.85471	0.547949	-0.0452216	0	0.160888
NEUROG1	0	-1.60591	-2	-2.06474	-1.88982	0	0	0
TRIB3	0	-1.66448	0	-1.066	-1.91237	-1.19523	-1.66448	-1.19523
HLX	0	-1.66667	-1.88982	-2.11058	0	-0.904534	0	-0.632456
ASAH1	0	-1.7669	0	0	0	-2.22378	0	-1.9868
MNT	0	-1.88982	0	-2.12132	0	-1.34164	0	-1
NELFE	0	-1.93449	0	-2.1693	0	-1.1138	0	-1.1138
PDPK1	0	-1.95503	0	-1.95503	0	-1.95503	0	-1.95503
HDL	0	-1.99378	0	0	0	-0.514496	0	-0.514496
SAFB2	0	-2	0	0	-1.13389	-1.88982	-1.13389	0
NELFA	0	-2	0	-2.23607	0	0	0	-1
NELFCD	0	-2	0	-2.23607	0	-1	0	-1
TNFRSF18	0	-2	-2	-2.44949	0	0	0	-1
EFNA1	0	-2.11058	-1	-2.32379	-2.33333	-2.3094	0	0
TRAF3	0	-2.12132	-2	-2.12132	-2.2188	-2.4327	0	-2.2188
SCD	0	-2.36968	-2.15744	-2.01733	0	-1.72045	0	-1.72045
HIC1	0	-2.38462	0	-2.26694	-3.20831	-4.14286	-2.53837	-4.46076
HIF1AN	0	-2.39112	0	-2.39112	-2.18879	-2.18879	-2.18879	-2.18879
mir-146	0	-2.44314	0	-2.28006	0	-1.99323	0	0
RNF20	0	-2.44949	0	-2.44949	0	-2.44949	0	-2
mir-1	0	-2.44949	0	-2.82843	0	-1.98248	0	0
TAL1	0	-2.54522	-2	-4.09394	0	-0.898027	-0.688247	-1.95815
PPP2R5C	0	-2.7136	0	-3.31662	0	-2.12132	0	0
RAB1B	0	-2.77161	0	-2.3353	0	0	0	-1.94145
E2f	0	-2.82843	0	-3.31662	0	0	0	-2
S100A6	0	-2.88675	-2.23607	-2.84826	-2.23607	-2.3353	-2	-2.3353
PDCD4	0	-3.12029	-1.98248	-3.12029	0	-2.60801	0	-2.41512
miR-155-5p (miRNAs w/seed UAAUGCU)	0	-3.12029	-2.62071	-3.56111	0	0	0	-1.98248
Hdac	-1.99822	-3.48884	-3.1313	-3.66655	-2.93067	-3.20317	-2.48274	-2.91122
RABL6	0	-3.63803	0	-5.39641	0	-1.88562	0	-2.66789
COL18A1	0	-4.39109	-2.98481	-4.36627	-3.72857	-4.05459	-3.45027	-3.43358
IgG	0	-4.78819	-1.67726	-4.00352	-3.1305	-3.28537	-1.80739	-4.58155
EGLN	0	-7.48631	0	-7.28532	-6.04551	-6.6488	-4.29828	-6.6488
