# Supplementary material for: Novel Host Pathways Govern Epithelial Cell Invasion of Aspergillus fumigatus
Source: Microbiol Spectr. 2023 May 31;11(4):e00084-23. doi: 10.1128/spectrum.00084-23 (PMC10434228; doi:10.1128/spectrum.00084-23)
Supplement: Supplemental file 1 — Table S1. Download spectrum.00084-23-s0005.xlsx, XLSX file, 0.01 MB [file spectrum.00084-23-s0005.xlsx]

## Sheet: Alignment_stats
Table S1.RNA-seq mapping statistics and NCBI accession numbers for each sample.
Sample	Sample	Description	Aspergillus strain	Incubation time	Replicate #	Total Reads Obtained	# of reads that mapped to the Human reference	% reads that mapped to the Human reference	NCBI accession # (BioSample)	SRS ID
3_6h_A549_I	1	Culture Media alone for 6 h	None	6 h	1	86366922	75817421	87.79	SAMN07549123	SRS3236305
3_6h_A549_II	2		None	6 h	2	97070060	81473715	83.93	SAMN07549124	SRS3236325
3_6h_A549_III	3		None	6 h	3	86744682	74058165	85.37	SAMN07549125	SRS3236326
4_6h_AF293_A549_I	4	Infected with Af293 for 6 h	Af293	6 h	1	92608984	73363155	79.22	SAMN07549126	SRS2682900
4_6h_AF293_A549_II	5		Af293	6 h	2	90358640	74227150	82.15	SAMN07549127	SRS2682914
4_6h_AF293_A549_III	6		Af293	6 h	3	96179284	80879708	84.09	SAMN07549128	SRS2682906
5_6h_CEA10_A549_I	7	Infected with CEA10 for 6 h	CEA10	6 h	1	106366922	85627805	80.5	SAMN07549129	SRS2682917
5_6h_CEA10_A549_II	8		CEA10	6 h	2	77070060	58677456	76.14	SAMN07549130	SRS2684417
5_6h_CEA10_A549_III	9		CEA10	6 h	3	94744682	74930881	79.09	SAMN07549131	SRS2684424
9_16h_A549_I	10	Culture Media alone for 16 h	None	16 h	1	109903422	93938769	85.47	SAMN07549132	SRS2741236
9_16h_A549_II	11		None	16 h	2	94358640	81693374	86.58	SAMN07549133	SRS3236694
9_16h_A549_III	12		None	16 h	3	88179284	75042890	85.1	SAMN07549134	SRS3236695
10_16h_AF293_A549_I	13	Infected with Af293 for 16 h	Af293	16 h	1	82366922	30528163	37.06	SAMN07549135	SRS2684668
10_16h_AF293_A549_II	14		Af293	16 h	2	89070060	28878840	32.42	SAMN07549136	SRS2685015
10_16h_AF293_A549_III	15		Af293	16 h	3	142744682	40067155	28.07	SAMN07549137	SRS2685014
11_16h_CEA10_A549_I	16	Infected with CEA10 for 16 h	CEA10	16 h	1	96608984	26010327	26.92	SAMN07549138	SRS2685018
11_16h_CEA10_A549_II	17		CEA10	16 h	2	94358640	21107862	22.37	SAMN07549139	SRS2685017
11_16h_CEA10_A549_III	18		CEA10	16 h	3	108179284	27750253	25.65	SAMN07549140	SRS2685069
